# Supplementary material for: Identifying clusters of people with Multiple Long-Term Conditions using Large Language Models: a population-based study
Source: NPJ Digit Med. 2025 Jul 17;8:453. doi: 10.1038/s41746-025-01806-9 (PMC12271452; doi:10.1038/s41746-025-01806-9)
Supplement: Supplementary file 2 — Supplementary Table. [file 41746_2025_1806_MOESM2_ESM.xlsx]

## Sheet: Supplementary Table 1
Supplementary Table 1.	SNOMED CT codelist for identifying ethnicity within CPRD GOLD
SNOMED CT	eth5	eth5_dsc
401213008	0	White
315236000	0	White
110761000000106	0	White
185984009	0	White
92541000000108	0	White
315237009	0	White
92391000000108	0	White
92551000000106	0	White
88941000000100	0	White
92411000000108	0	White
977911000000103	0	White
445343003	0	White
494131000000105	0	White
401214002	0	White
413773004	0	White
494161000000100	0	White
186014006	0	White
286009	0	White
92561000000109	0	White
94041000000106	0	White
94011000000105	0	White
93961000000109	0	White
94031000000102	0	White
94021000000104	0	White
94051000000109	0	White
92401000000106	0	White
93931000000104	0	White
88961000000104	0	White
88911000000101	0	White
88951000000102	0	White
186017004	0	White
29343004	0	White
976631000000101	0	White
93941000000108	0	White
88981000000108	0	White
978011000000101	0	White
93981000000100	0	White
110401000000103	0	White
93951000000106	0	White
92791000000109	0	White
88971000000106	0	White
270467002	0	White
88931000000109	0	White
186036009	0	White
36329002	0	White
718963003	0	White
80208004	0	White
976691000000100	0	White
976651000000108	0	White
40182006	0	White
275600005	0	White
275601009	0	White
718960000	0	White
978031000000109	0	White
92571000000102	0	White
94001000000108	0	White
93921000000101	0	White
275599007	0	White
976671000000104	0	White
977351000000100	0	White
718964009	0	White
88921000000107	0	White
315283003	0	White
93991000000103	0	White
270466006	0	White
718958002	0	White
718962008	0	White
275602002	0	White
977931000000106	0	White
718961001	0	White
977971000000108	0	White
186002003	1	South Asian
414481008	1	South Asian
186013000	1	South Asian
315281001	1	South Asian
186003008	1	South Asian
92461000000105	1	South Asian
92631000000103	1	South Asian
110751000000108	1	South Asian
92701000000102	1	South Asian
92481000000101	1	South Asian
92471000000103	1	South Asian
86461000000107	1	South Asian
92661000000108	1	South Asian
92641000000107	1	South Asian
92681000000104	1	South Asian
976791000000107	1	South Asian
92691000000102	1	South Asian
160515003	1	South Asian
976871000000103	1	South Asian
160522006	1	South Asian
270465005	1	South Asian
160519009	1	South Asian
186012005	1	South Asian
977591000000103	1	South Asian
92671000000101	1	South Asian
315280000	1	South Asian
186044009	1	South Asian
977771000000105	1	South Asian
414978006	1	South Asian
92651000000105	1	South Asian
976811000000108	1	South Asian
978071000000106	1	South Asian
110781000000102	1	South Asian
977711000000100	1	South Asian
976831000000100	1	South Asian
978171000000105	1	South Asian
977731000000108	1	South Asian
978211000000108	1	South Asian
414551003	1	South Asian
18167009	2	Black
185989004	2	Black
275588005	2	Black
92491000000104	2	Black
92731000000108	2	Black
92501000000105	2	Black
185988007	2	Black
107691000000105	2	Black
185990008	2	Black
110791000000100	2	Black
92741000000104	2	Black
185996002	2	Black
160514004	2	Black
92721000000106	2	Black
92711000000100	2	Black
270460000	2	Black
315279003	2	Black
186010002	2	Black
976911000000101	2	Black
185993005	2	Black
976891000000104	2	Black
309643000	2	Black
275586009	2	Black
413465009	2	Black
185995003	2	Black
275587000	2	Black
270462008	2	Black
275589002	2	Black
309644006	2	Black
160531006	2	Black
270461001	2	Black
270463003	2	Black
275593008	2	Black
978231000000100	2	Black
275591005	2	Black
978251000000107	2	Black
977811000000105	2	Black
275590006	2	Black
978271000000103	2	Black
186005001	3	Other
33897005	3	Other
372148003	3	Other
94071000000100	3	Other
92781000000107	3	Other
92761000000103	3	Other
89011000000107	3	Other
94081000000103	3	Other
94061000000107	3	Other
89001000000105	3	Other
89021000000101	3	Other
92751000000101	3	Other
94091000000101	3	Other
92521000000101	3	Other
92511000000107	3	Other
94121000000100	3	Other
94151000000105	3	Other
92771000000105	3	Other
90027003	3	Other
270464009	3	Other
	3	Other
186035008	3	Other
89031000000104	3	Other
94101000000109	3	Other
275595001	3	Other
186006000	3	Other
94111000000106	3	Other
976971000000106	3	Other
88991000000105	3	Other
312859007	3	Other
94141000000107	3	Other
110831000000107	3	Other
976851000000107	3	Other
275594002	3	Other
69865008	3	Other
978381000000105	3	Other
977751000000101	3	Other
977851000000109	3	Other
978401000000105	3	Other
976951000000102	3	Other
38361009	3	Other
186039002	3	Other
977871000000100	3	Other
186007009	3	Other
94131000000103	3	Other
186037000	3	Other
92601000000109	4	Mixed
186019001	4	Mixed
92451000000107	4	Mixed
92621000000100	4	Mixed
110771000000104	4	Mixed
92441000000109	4	Mixed
186021006	4	Mixed
315635008	4	Mixed
92611000000106	4	Mixed
186022004	4	Mixed
92421000000102	4	Mixed
92431000000100	4	Mixed
92581000000100	4	Mixed
977431000000100	4	Mixed
414752008	4	Mixed
976751000000104	4	Mixed
185998001	4	Mixed
315634007	4	Mixed
186023009	4	Mixed
185999009	4	Mixed
976731000000106	4	Mixed
413466005	4	Mixed
186020007	4	Mixed
976711000000103	4	Mixed
92591000000103	4	Mixed
186000006	4	Mixed
977551000000106	4	Mixed
977391000000108	4	Mixed
978051000000102	4	Mixed

## Sheet: Supplementary Table 2
Supplementary Table 2.	ICD-10 codelists for the long term conditions explored for cluster associations
Condition	ICD10	Description
Tuberculosis	A15	Respiratory tuberculosis, bacteriologically and histologically confirmed
Tuberculosis	A150	Tuberculosis of lung, confirmed by sputum microscopy with or without culture
Tuberculosis	A151	Tuberculosis of lung, confirmed by culture only
Tuberculosis	A152	Tuberculosis of lung, confirmed histologically
Tuberculosis	A153	Tuberculosis of lung, confirmed by unspecified means
Tuberculosis	A154	Tuberculosis of intrathoracic lymph nodes, confirmed bacteriologically and histologically
Tuberculosis	A155	Tuberculosis of larynx, trachea and bronchus, confirmed bacteriologically and histologically
Tuberculosis	A156	Tuberculous pleurisy, confirmed bacteriologically and histologically
Tuberculosis	A157	Primary respiratory tuberculosis, confirmed bacteriologically and histologically
Tuberculosis	A158	Other respiratory tuberculosis, confirmed bacteriologically and histologically
Tuberculosis	A159	Respiratory tuberculosis unspecified, confirmed bacteriologically and histologically
Tuberculosis	A16	Respiratory tuberculosis, not confirmed bacteriologically or histologically
Tuberculosis	A160	Tuberculosis of lung, bacteriologically and histologically negative
Tuberculosis	A161	Tuberculosis of lung, bacteriological and histological examination not done
Tuberculosis	A162	Tuberculosis of lung, without mention of bacteriological or histological confirmation
Tuberculosis	A163	Tuberculosis of intrathoracic lymph nodes, without mention of bacteriological or histological confirmation
Tuberculosis	A164	Tuberculosis of larynx, trachea and bronchus, without mention of bacteriological or histological confirmation
Tuberculosis	A165	Tuberculous pleurisy, without mention of bacteriological or histological confirmation
Tuberculosis	A167	Primary respiratory tuberculosis without mention of bacteriological or histological confirmation
Tuberculosis	A168	Other respiratory tuberculosis, without mention of bacteriological or histological confirmation
Tuberculosis	A169	Respiratory tuberculosis unspecified, without mention of bacteriological or histological confirmation
Tuberculosis	A17	Tuberculosis of nervous system
Tuberculosis	A170	Tuberculous meningitis
Tuberculosis	A171	Meningeal tuberculoma
Tuberculosis	A178	Other tuberculosis of nervous system
Tuberculosis	A179	Tuberculosis of nervous system, unspecified
Tuberculosis	A18	Tuberculosis of other organs
Tuberculosis	A180	Tuberculosis of bones and joints
Tuberculosis	A181	Tuberculosis of genitourinary system
Tuberculosis	A182	Tuberculous peripheral lymphadenopathy
Tuberculosis	A183	Tuberculosis of intestines, peritoneum and mesenteric glands
Tuberculosis	A184	Tuberculosis of skin and subcutaneous tissue
Tuberculosis	A185	Tuberculosis of eye
Tuberculosis	A186	Tuberculosis of ear
Tuberculosis	A187	Tuberculosis of adrenal glands
Tuberculosis	A188	Tuberculosis of other specified organs
Tuberculosis	A19	Miliary tuberculosis
Tuberculosis	A190	Acute miliary tuberculosis of a single specified site
Tuberculosis	A191	Acute miliary tuberculosis of multiple sites
Tuberculosis	A192	Acute miliary tuberculosis, unspecified
Tuberculosis	A198	Other miliary tuberculosis
Tuberculosis	A199	Miliary tuberculosis, unspecified
Chronic Lyme disease	A692	Lyme disease
Chronic liver disease	B18	Chronic viral hepatitis
Chronic liver disease	B180	Chronic viral hepatitis B with delta-agent
Chronic liver disease	B181	Chronic viral hepatitis B without delta-agent
Chronic liver disease	B182	Chronic viral hepatitis C
Chronic liver disease	B188	Other chronic viral hepatitis
Chronic liver disease	B189	Chronic viral hepatitis, unspecified
HIV/AIDS	B20	Human immunodeficiency virus [HIV] disease resulting in infectious and parasitic diseases
HIV/AIDS	B200	HIV disease resulting in mycobacterial infection
HIV/AIDS	B201	HIV disease resulting in other bacterial infections
HIV/AIDS	B202	HIV disease resulting in cytomegaloviral disease
HIV/AIDS	B203	HIV disease resulting in other viral infections
HIV/AIDS	B204	HIV disease resulting in candidiasis
HIV/AIDS	B205	HIV disease resulting in other mycoses
HIV/AIDS	B206	HIV disease resulting in Pneumocystis jirovecii pneumonia
HIV/AIDS	B207	HIV disease resulting in multiple infections
HIV/AIDS	B208	HIV disease resulting in other infectious and parasitic diseases
HIV/AIDS	B209	HIV disease resulting in unspecified infectious or parasitic disease
HIV/AIDS	B21	Human immunodeficiency virus [HIV] disease resulting in malignant neoplasms
HIV/AIDS	B210	HIV disease resulting in Kaposi sarcoma
HIV/AIDS	B211	HIV disease resulting in Burkitt lymphoma
HIV/AIDS	B212	HIV disease resulting in other types of non-Hodgkin lymphoma
HIV/AIDS	B213	HIV disease resulting in other malignant neoplasms of lymphoid, haematopoietic and related tissue
HIV/AIDS	B217	HIV disease resulting in multiple malignant neoplasms
HIV/AIDS	B218	HIV disease resulting in other malignant neoplasms
HIV/AIDS	B219	HIV disease resulting in unspecified malignant neoplasm
HIV/AIDS	B22	Human immunodeficiency virus [HIV] disease resulting in other specified diseases
HIV/AIDS	B220	HIV disease resulting in encephalopathy
HIV/AIDS	B221	HIV disease resulting in lymphoid interstitial pneumonitis
HIV/AIDS	B222	HIV disease resulting in wasting syndrome
HIV/AIDS	B227	HIV disease resulting in multiple diseases classified elsewhere
HIV/AIDS	B23	Human immunodeficiency virus [HIV] disease resulting in other conditions
HIV/AIDS	B230	Acute HIV infection syndrome
HIV/AIDS	B231	HIV disease resulting in (persistent) generalized lymphadenopathy
HIV/AIDS	B232	HIV disease resulting in haematological and immunological abnormalities, not elsewhere classified
HIV/AIDS	B238	HIV disease resulting in other specified conditions
HIV/AIDS	B24	HIV disease resulting in other specified conditions
Tuberculosis	B90	Sequelae of tuberculosis
Tuberculosis	B900	Sequelae of central nervous system tuberculosis
Tuberculosis	B901	Sequelae of genitourinary tuberculosis
Tuberculosis	B902	Sequelae of tuberculosis of bones and joints
Tuberculosis	B908	Sequelae of tuberculosis of other organs
Tuberculosis	B909	Sequelae of respiratory and unspecified tuberculosis
Solid organ cancer	C00	Malignant neoplasm of lip
Solid organ cancer	C000	External upper lip
Solid organ cancer	C001	External lower lip
Solid organ cancer	C002	External lip, unspecified
Solid organ cancer	C003	Upper lip, inner aspect
Solid organ cancer	C004	Lower lip, inner aspect
Solid organ cancer	C005	Lip, unspecified, inner aspect
Solid organ cancer	C006	Commissure of lip
Solid organ cancer	C008	Overlapping lesion of lip
Solid organ cancer	C009	Lip, unspecified
Solid organ cancer	C01	Malignant neoplasm of base of tongue
Solid organ cancer	C02	Malignant neoplasm of other and unspecified parts of tongue
Solid organ cancer	C020	Dorsal surface of tongue
Solid organ cancer	C021	Border of tongue
Solid organ cancer	C022	Ventral surface of tongue
Solid organ cancer	C023	Anterior two-thirds of tongue, part unspecified
Solid organ cancer	C024	Lingual tonsil
Solid organ cancer	C028	Overlapping lesion of tongue
Solid organ cancer	C029	Tongue, unspecified
Solid organ cancer	C03	Malignant neoplasm of gum
Solid organ cancer	C030	Upper gum
Solid organ cancer	C031	Lower gum
Solid organ cancer	C039	Gum, unspecified
Solid organ cancer	C04	Malignant neoplasm of floor of mouth
Solid organ cancer	C040	Anterior floor of mouth
Solid organ cancer	C041	Lateral floor of mouth
Solid organ cancer	C048	Overlapping lesion of floor of mouth
Solid organ cancer	C049	Floor of mouth, unspecified
Solid organ cancer	C05	Malignant neoplasm of palate
Solid organ cancer	C050	Hard palate
Solid organ cancer	C051	Soft palate
Solid organ cancer	C052	Uvula
Solid organ cancer	C058	Overlapping lesion of palate
Solid organ cancer	C059	Palate, unspecified
Solid organ cancer	C06	Malignant neoplasm of other and unspecified parts of mouth
Solid organ cancer	C060	Cheek mucosa
Solid organ cancer	C061	Vestibule of mouth
Solid organ cancer	C062	Retromolar area
Solid organ cancer	C068	Overlapping lesion of other and unspecified parts of mouth
Solid organ cancer	C069	Mouth, unspecified
Solid organ cancer	C07	Malignant neoplasm of parotid gland
Solid organ cancer	C08	Malignant neoplasm of other and unspecified major salivary glands
Solid organ cancer	C080	Submandibular gland
Solid organ cancer	C081	Sublingual gland
Solid organ cancer	C088	Overlapping lesion of major salivary glands
Solid organ cancer	C089	Major salivary gland, unspecified
Solid organ cancer	C09	Malignant neoplasm of tonsil
Solid organ cancer	C090	Tonsillar fossa
Solid organ cancer	C091	Tonsillar pillar (anterior)(posterior)
Solid organ cancer	C098	Overlapping lesion of tonsil
Solid organ cancer	C099	Tonsil, unspecified
Solid organ cancer	C10	Malignant neoplasm of oropharynx
Solid organ cancer	C100	Vallecula
Solid organ cancer	C101	Anterior surface of epiglottis
Solid organ cancer	C102	Lateral wall of oropharynx
Solid organ cancer	C103	Posterior wall of oropharynx
Solid organ cancer	C104	Branchial cleft
Solid organ cancer	C108	Overlapping lesion of oropharynx
Solid organ cancer	C109	Oropharynx, unspecified
Solid organ cancer	C11	Malignant neoplasm of nasopharynx
Solid organ cancer	C110	Superior wall of nasopharynx
Solid organ cancer	C111	Posterior wall of nasopharynx
Solid organ cancer	C112	Lateral wall of nasopharynx
Solid organ cancer	C113	Anterior wall of nasopharynx
Solid organ cancer	C118	Overlapping lesion of nasopharynx
Solid organ cancer	C119	Nasopharynx, unspecified
Solid organ cancer	C12	Malignant neoplasm of piriform sinus
Solid organ cancer	C13	Malignant neoplasm of hypopharynx
Solid organ cancer	C130	Postcricoid region
Solid organ cancer	C131	Aryepiglottic fold, hypopharyngeal aspect
Solid organ cancer	C132	Posterior wall of hypopharynx
Solid organ cancer	C138	Overlapping lesion of hypopharynx
Solid organ cancer	C139	Hypopharynx, unspecified
Solid organ cancer	C14	Malignant neoplasm of other and ill-defined sites in the lip, oral cavity and pharynx
Solid organ cancer	C140	Pharynx, unspecified
Solid organ cancer	C142	Waldeyer ring
Solid organ cancer	C148	Overlapping lesion of lip, oral cavity and pharynx
Solid organ cancer	C15	Malignant neoplasm of oesophagus
Solid organ cancer	C150	Cervical part of oesophagus
Solid organ cancer	C151	Thoracic part of oesophagus
Solid organ cancer	C152	Abdominal part of oesophagus
Solid organ cancer	C153	Upper third of oesophagus
Solid organ cancer	C154	Middle third of oesophagus
Solid organ cancer	C155	Lower third of oesophagus
Solid organ cancer	C158	Overlapping lesion of oesophagus
Solid organ cancer	C159	Oesophagus, unspecified
Solid organ cancer	C16	Malignant neoplasm of stomach
Solid organ cancer	C160	Cardia
Solid organ cancer	C161	Fundus of stomach
Solid organ cancer	C162	Body of stomach
Solid organ cancer	C163	Pyloric antrum
Solid organ cancer	C164	Pylorus
Solid organ cancer	C165	Lesser curvature of stomach, unspecified
Solid organ cancer	C166	Greater curvature of stomach, unspecified
Solid organ cancer	C168	Overlapping lesion of stomach
Solid organ cancer	C169	Stomach, unspecified
Solid organ cancer	C17	Malignant neoplasm of small intestine
Solid organ cancer	C170	Duodenum
Solid organ cancer	C171	Jejunum
Solid organ cancer	C172	Ileum
Solid organ cancer	C173	Meckel diverticulum
Solid organ cancer	C178	Overlapping lesion of small intestine
Solid organ cancer	C179	Small intestine, unspecified
Solid organ cancer	C18	Malignant neoplasm of colon
Solid organ cancer	C180	Caecum
Solid organ cancer	C181	Appendix
Solid organ cancer	C182	Ascending colon
Solid organ cancer	C183	Hepatic flexure
Solid organ cancer	C184	Transverse colon
Solid organ cancer	C185	Splenic flexure
Solid organ cancer	C186	Descending colon
Solid organ cancer	C187	Sigmoid colon
Solid organ cancer	C188	Overlapping lesion of colon
Solid organ cancer	C189	Colon, unspecified
Solid organ cancer	C19	Malignant neoplasm of rectosigmoid junction
Solid organ cancer	C20	Malignant neoplasm of rectum
Solid organ cancer	C21	Malignant neoplasm of anus and anal canal
Solid organ cancer	C210	Anus, unspecified
Solid organ cancer	C211	Anal canal
Solid organ cancer	C212	Cloacogenic zone
Solid organ cancer	C218	Overlapping lesion of rectum, anus and anal canal
Solid organ cancer	C22	Malignant neoplasm of liver and intrahepatic bile ducts
Solid organ cancer	C220	Liver cell carcinoma
Solid organ cancer	C221	Intrahepatic bile duct carcinoma
Solid organ cancer	C222	Hepatoblastoma
Solid organ cancer	C223	Angiosarcoma of liver
Solid organ cancer	C224	Other sarcomas of liver
Solid organ cancer	C227	Other specified carcinomas of liver
Solid organ cancer	C229	Liver, unspecified
Solid organ cancer	C23	Malignant neoplasm of gallbladder
Solid organ cancer	C24	Malignant neoplasm of other and unspecified parts of biliary tract
Solid organ cancer	C240	Extrahepatic bile duct
Solid organ cancer	C241	Ampulla of Vater
Solid organ cancer	C248	Overlapping lesion of biliary tract
Solid organ cancer	C249	Biliary tract, unspecified
Solid organ cancer	C25	Malignant neoplasm of pancreas
Solid organ cancer	C250	Head of pancreas
Solid organ cancer	C251	Body of pancreas
Solid organ cancer	C252	Tail of pancreas
Solid organ cancer	C253	Pancreatic duct
Solid organ cancer	C254	Endocrine pancreas
Solid organ cancer	C257	Other parts of pancreas
Solid organ cancer	C258	Overlapping lesion of pancreas
Solid organ cancer	C259	Pancreas, unspecified
Solid organ cancer	C26	Malignant neoplasm of other and ill-defined digestive organs
Solid organ cancer	C260	Intestinal tract, part unspecified
Solid organ cancer	C261	Spleen
Solid organ cancer	C268	Overlapping lesion of digestive system
Solid organ cancer	C269	Ill-defined sites within the digestive system
Solid organ cancer	C30	Malignant neoplasm of nasal cavity and middle ear
Solid organ cancer	C300	Nasal cavity
Solid organ cancer	C301	Middle ear
Solid organ cancer	C31	Malignant neoplasm of accessory sinuses
Solid organ cancer	C310	Maxillary sinus
Solid organ cancer	C311	Ethmoidal sinus
Solid organ cancer	C312	Frontal sinus
Solid organ cancer	C313	Sphenoidal sinus
Solid organ cancer	C318	Overlapping lesion of accessory sinuses
Solid organ cancer	C319	Accessory sinus, unspecified
Solid organ cancer	C32	Malignant neoplasm of larynx
Solid organ cancer	C320	Glottis
Solid organ cancer	C321	Supraglottis
Solid organ cancer	C322	Subglottis
Solid organ cancer	C323	Laryngeal cartilage
Solid organ cancer	C328	Overlapping lesion of larynx
Solid organ cancer	C329	Larynx, unspecified
Solid organ cancer	C33	Malignant neoplasm of trachea
Solid organ cancer	C34	Malignant neoplasm of bronchus and lung
Solid organ cancer	C340	Main bronchus
Solid organ cancer	C341	Upper lobe, bronchus or lung
Solid organ cancer	C342	Middle lobe, bronchus or lung
Solid organ cancer	C343	Lower lobe, bronchus or lung
Solid organ cancer	C348	Overlapping lesion of bronchus and lung
Solid organ cancer	C349	Bronchus or lung, unspecified
Solid organ cancer	C37	Malignant neoplasm of thymus
Solid organ cancer	C38	Malignant neoplasm of heart, mediastinum and pleura
Solid organ cancer	C380	Heart
Solid organ cancer	C381	Anterior mediastinum
Solid organ cancer	C382	Posterior mediastinum
Solid organ cancer	C383	Mediastinum, part unspecified
Solid organ cancer	C384	Pleura
Solid organ cancer	C388	Overlapping lesion of heart, mediastinum and pleura
Solid organ cancer	C39	Malignant neoplasm of other and ill-defined sites in the respiratory system and intrathoracic organs
Solid organ cancer	C390	Upper respiratory tract, part unspecified
Solid organ cancer	C398	Overlapping lesion of respiratory and intrathoracic organs
Solid organ cancer	C399	Ill-defined sites within the respiratory system
Solid organ cancer	C40	Malignant neoplasm of bone and articular cartilage of limbs
Solid organ cancer	C400	Scapula and long bones of upper limb
Solid organ cancer	C401	Short bones of upper limb
Solid organ cancer	C402	Long bones of lower limb
Solid organ cancer	C403	Short bones of lower limb
Solid organ cancer	C408	Overlapping lesion of bone and articular cartilage of limbs
Solid organ cancer	C409	Bone and articular cartilage of limb, unspecified
Solid organ cancer	C41	Malignant neoplasm of bone and articular cartilage of other and unspecified sites
Solid organ cancer	C410	Bones of skull and face
Solid organ cancer	C411	Mandible
Solid organ cancer	C412	Vertebral column
Solid organ cancer	C413	Ribs, sternum and clavicle
Solid organ cancer	C414	Pelvic bones, sacrum and coccyx
Solid organ cancer	C418	Overlapping lesion of bone and articular cartilage
Solid organ cancer	C419	Bone and articular cartilage, unspecified
Melanoma	C43	Malignant melanoma of skin
Melanoma	C430	Malignant melanoma of lip
Melanoma	C431	Malignant melanoma of eyelid, including canthus
Melanoma	C432	Malignant melanoma of ear and external auricular canal
Melanoma	C433	Malignant melanoma of other and unspecified parts of face
Melanoma	C434	Malignant melanoma of scalp and neck
Melanoma	C435	Malignant melanoma of trunk
Melanoma	C436	Malignant melanoma of upper limb, including shoulder
Melanoma	C437	Malignant melanoma of lower limb, including hip
Melanoma	C438	Overlapping malignant melanoma of skin
Melanoma	C439	Malignant melanoma of skin, unspecified
Solid organ cancer	C44	Other malignant neoplasms of skin
Solid organ cancer	C440	Skin of lip
Solid organ cancer	C441	Skin of eyelid, including canthus
Solid organ cancer	C442	Skin of ear and external auricular canal
Solid organ cancer	C443	Skin of other and unspecified parts of face
Solid organ cancer	C444	Skin of scalp and neck
Solid organ cancer	C445	Skin of trunk
Solid organ cancer	C446	Skin of upper limb, including shoulder
Solid organ cancer	C447	Skin of lower limb, including hip
Solid organ cancer	C448	Overlapping lesion of skin
Solid organ cancer	C449	Malignant neoplasm of skin, unspecified
Solid organ cancer	C45	Mesothelioma
Solid organ cancer	C450	Mesothelioma of pleura
Solid organ cancer	C451	Mesothelioma of peritoneum
Solid organ cancer	C452	Mesothelioma of pericardium
Solid organ cancer	C457	Mesothelioma of other sites
Solid organ cancer	C459	Mesothelioma, unspecified
HIV/AIDS	C46	Kaposi sarcoma
HIV/AIDS	C460	Kaposi sarcoma of skin
HIV/AIDS	C461	Kaposi sarcoma of soft tissue
HIV/AIDS	C462	Kaposi sarcoma of palate
HIV/AIDS	C463	Kaposi sarcoma of lymph nodes
HIV/AIDS	C467	Kaposi sarcoma of other sites
HIV/AIDS	C468	Kaposi sarcoma of multiple organs
HIV/AIDS	C469	Kaposi sarcoma, unspecified
Solid organ cancer	C47	Malignant neoplasm of peripheral nerves and autonomic nervous system
Solid organ cancer	C470	Peripheral nerves of head, face and neck
Solid organ cancer	C471	Peripheral nerves of upper limb, including shoulder
Solid organ cancer	C472	Peripheral nerves of lower limb, including hip
Solid organ cancer	C473	Peripheral nerves of thorax
Solid organ cancer	C474	Peripheral nerves of abdomen
Solid organ cancer	C475	Peripheral nerves of pelvis
Solid organ cancer	C476	Peripheral nerves of trunk, unspecified
Solid organ cancer	C478	Overlapping lesion of peripheral nerves and autonomic nervous system
Solid organ cancer	C479	Peripheral nerves and autonomic nervous system, unspecified
Solid organ cancer	C48	Malignant neoplasm of retroperitoneum and peritoneum
Solid organ cancer	C480	Retroperitoneum
Solid organ cancer	C481	Specified parts of peritoneum
Solid organ cancer	C482	Peritoneum, unspecified
Solid organ cancer	C488	Overlapping lesion of retroperitoneum and peritoneum
Solid organ cancer	C49	Malignant neoplasm of other connective and soft tissue
Solid organ cancer	C490	Connective and soft tissue of head, face and neck
Solid organ cancer	C491	Connective and soft tissue of upper limb, including shoulder
Solid organ cancer	C492	Connective and soft tissue of lower limb, including hip
Solid organ cancer	C493	Connective and soft tissue of thorax
Solid organ cancer	C494	Connective and soft tissue of abdomen
Solid organ cancer	C495	Connective and soft tissue of pelvis
Solid organ cancer	C496	Connective and soft tissue of trunk, unspecified
Solid organ cancer	C498	Overlapping lesion of connective and soft tissue
Solid organ cancer	C499	Connective and soft tissue, unspecified
Solid organ cancer	C50	Malignant neoplasm of breast
Solid organ cancer	C500	Nipple and areola
Solid organ cancer	C501	Central portion of breast
Solid organ cancer	C502	Upper-inner quadrant of breast
Solid organ cancer	C503	Lower-inner quadrant of breast
Solid organ cancer	C504	Upper-outer quadrant of breast
Solid organ cancer	C505	Lower-outer quadrant of breast
Solid organ cancer	C506	Axillary tail of breast
Solid organ cancer	C508	Overlapping lesion of breast
Solid organ cancer	C509	Breast, unspecified
Solid organ cancer	C51	Malignant neoplasm of vulva
Solid organ cancer	C510	Labium majus
Solid organ cancer	C511	Labium minus
Solid organ cancer	C512	Clitoris
Solid organ cancer	C518	Overlapping lesion of vulva
Solid organ cancer	C519	Vulva, unspecified
Solid organ cancer	C52	Malignant neoplasm of vagina
Solid organ cancer	C53	Malignant neoplasm of cervix uteri
Solid organ cancer	C530	Endocervix
Solid organ cancer	C531	Exocervix
Solid organ cancer	C538	Overlapping lesion of cervix uteri
Solid organ cancer	C539	Cervix uteri, unspecified
Solid organ cancer	C54	Malignant neoplasm of corpus uteri
Solid organ cancer	C540	Isthmus uteri
Solid organ cancer	C541	Endometrium
Solid organ cancer	C542	Myometrium
Solid organ cancer	C543	Fundus uteri
Solid organ cancer	C548	Overlapping lesion of corpus uteri
Solid organ cancer	C549	Corpus uteri, unspecified
Solid organ cancer	C55	Malignant neoplasm of uterus, part unspecified
Solid organ cancer	C56	Malignant neoplasm of ovary
Solid organ cancer	C57	Malignant neoplasm of other and unspecified female genital organs
Solid organ cancer	C570	Fallopian tube
Solid organ cancer	C571	Broad ligament
Solid organ cancer	C572	Round ligament
Solid organ cancer	C573	Parametrium
Solid organ cancer	C574	Uterine adnexa, unspecified
Solid organ cancer	C577	Other specified female genital organs
Solid organ cancer	C578	Overlapping lesion of female genital organs
Solid organ cancer	C579	Female genital organ, unspecified
Solid organ cancer	C58	Malignant neoplasm of placenta
Solid organ cancer	C60	Malignant neoplasm of penis
Solid organ cancer	C600	Prepuce
Solid organ cancer	C601	Glans penis
Solid organ cancer	C602	Body of penis
Solid organ cancer	C608	Overlapping lesion of penis
Solid organ cancer	C609	Penis, unspecified
Solid organ cancer	C61	Malignant neoplasm of prostate
Solid organ cancer	C62	Malignant neoplasm of testis
Solid organ cancer	C620	Undescended testis
Solid organ cancer	C621	Descended testis
Solid organ cancer	C629	Testis, unspecified
Solid organ cancer	C63	Malignant neoplasm of other and unspecified male genital organs
Solid organ cancer	C630	Epididymis
Solid organ cancer	C631	Spermatic cord
Solid organ cancer	C632	Scrotum
Solid organ cancer	C637	Other specified male genital organs
Solid organ cancer	C638	Overlapping lesion of male genital organs
Solid organ cancer	C639	Male genital organ, unspecified
Solid organ cancer	C64	Malignant neoplasm of kidney, except renal pelvis
Solid organ cancer	C65	Malignant neoplasm of renal pelvis
Solid organ cancer	C66	Malignant neoplasm of ureter
Solid organ cancer	C67	Malignant neoplasm of bladder
Solid organ cancer	C670	Trigone of bladder
Solid organ cancer	C671	Dome of bladder
Solid organ cancer	C672	Dome of bladder
Solid organ cancer	C673	Anterior wall of bladder
Solid organ cancer	C674	Posterior wall of bladder
Solid organ cancer	C675	Bladder neck
Solid organ cancer	C676	Ureteric orifice
Solid organ cancer	C677	Urachus
Solid organ cancer	C678	Overlapping lesion of bladder
Solid organ cancer	C679	Bladder, unspecified
Solid organ cancer	C68	Malignant neoplasm of other and unspecified urinary organs
Solid organ cancer	C680	Urethra
Solid organ cancer	C681	Paraurethral gland
Solid organ cancer	C688	Overlapping lesion of urinary organs
Solid organ cancer	C689	Urinary organ, unspecified
Solid organ cancer	C69	Malignant neoplasm of eye and adnexa
Solid organ cancer	C690	Conjunctiva
Solid organ cancer	C691	Cornea
Solid organ cancer	C692	Retina
Solid organ cancer	C693	Choroid
Solid organ cancer	C694	Ciliary body
Solid organ cancer	C695	Lacrimal gland and duct
Solid organ cancer	C696	Orbit
Solid organ cancer	C698	Overlapping lesion of eye and adnexa
Solid organ cancer	C699	Eye, unspecified
Solid organ cancer	C70	Malignant neoplasm of meninges
Solid organ cancer	C700	Cerebral meninges
Solid organ cancer	C701	Spinal meninges
Solid organ cancer	C709	Meninges, unspecified
Solid organ cancer	C71	Malignant neoplasm of brain
Solid organ cancer	C710	Cerebrum, except lobes and ventricles
Solid organ cancer	C711	Frontal lobe
Solid organ cancer	C712	Temporal lobe
Solid organ cancer	C713	Parietal lobe
Solid organ cancer	C714	Occipital lobe
Solid organ cancer	C715	Cerebral ventricle
Solid organ cancer	C716	Cerebellum
Solid organ cancer	C717	Brain stem
Solid organ cancer	C718	Overlapping lesion of brain
Solid organ cancer	C719	Brain, unspecified
Solid organ cancer	C72	Malignant neoplasm of spinal cord, cranial nerves and other parts of central nervous system
Solid organ cancer	C720	Spinal cord
Solid organ cancer	C721	Cauda equina
Solid organ cancer	C722	Olfactory nerve
Solid organ cancer	C723	Optic nerve
Solid organ cancer	C724	Acoustic nerve
Solid organ cancer	C725	Other and unspecified cranial nerves
Solid organ cancer	C728	Overlapping lesion of brain and other parts of central nervous system
Solid organ cancer	C729	Central nervous system, unspecified
Solid organ cancer	C73	Malignant neoplasm of thyroid gland
Solid organ cancer	C74	Malignant neoplasm of adrenal gland
Solid organ cancer	C740	Cortex of adrenal gland
Solid organ cancer	C741	Medulla of adrenal gland
Solid organ cancer	C749	Adrenal gland, unspecified
Solid organ cancer	C75	Malignant neoplasm of other endocrine glands and related structures
Solid organ cancer	C750	Parathyroid gland
Solid organ cancer	C751	Pituitary gland
Solid organ cancer	C752	Craniopharyngeal duct
Solid organ cancer	C753	Pineal gland
Solid organ cancer	C754	Carotid body
Solid organ cancer	C755	Aortic body and other paraganglia
Solid organ cancer	C758	Pluriglandular involvement, unspecified
Solid organ cancer	C759	Endocrine gland, unspecified
Solid organ cancer	C76	Malignant neoplasm of other and ill-defined sites
Solid organ cancer	C760	Head, face and neck
Solid organ cancer	C761	Thorax
Solid organ cancer	C762	Abdomen
Solid organ cancer	C763	Pelvis
Solid organ cancer	C764	Upper limb
Solid organ cancer	C765	Lower limb
Solid organ cancer	C767	Other ill-defined sites
Solid organ cancer	C768	Overlapping lesion of other and ill-defined sites
Solid organ cancer	C77	Secondary and unspecified malignant neoplasm of lymph nodes
Solid organ cancer	C770	Lymph nodes of head, face and neck
Solid organ cancer	C771	Intrathoracic lymph nodes
Solid organ cancer	C772	Intra-abdominal lymph nodes
Solid organ cancer	C773	Axillary and upper limb lymph nodes
Solid organ cancer	C774	Inguinal and lower limb lymph nodes
Solid organ cancer	C775	Intrapelvic lymph nodes
Solid organ cancer	C778	Lymph nodes of multiple regions
Solid organ cancer	C779	Lymph node, unspecified
Solid organ cancer	C78	Secondary malignant neoplasm of respiratory and digestive organs
Solid organ cancer	C780	Secondary malignant neoplasm of lung
Solid organ cancer	C781	Secondary malignant neoplasm of mediastinum
Solid organ cancer	C782	Secondary malignant neoplasm of pleura
Solid organ cancer	C783	Secondary malignant neoplasm of other and unspecified respiratory organs
Solid organ cancer	C784	Secondary malignant neoplasm of small intestine
Solid organ cancer	C785	Secondary malignant neoplasm of large intestine and rectum
Solid organ cancer	C786	Secondary malignant neoplasm of retroperitoneum and peritoneum
Solid organ cancer	C787	Secondary malignant neoplasm of liver and intrahepatic bile duct
Solid organ cancer	C788	Secondary malignant neoplasm of other and unspecified digestive organs
Solid organ cancer	C79	Secondary malignant neoplasm of other and unspecified sites
Solid organ cancer	C790	Secondary malignant neoplasm of kidney and renal pelvis
Solid organ cancer	C791	Secondary malignant neoplasm of bladder and other and unspecified urinary organs
Solid organ cancer	C792	Secondary malignant neoplasm of skin
Solid organ cancer	C793	Secondary malignant neoplasm of brain and cerebral meninges
Solid organ cancer	C794	Secondary malignant neoplasm of other and unspecified parts of nervous system
Solid organ cancer	C795	Secondary malignant neoplasm of bone and bone marrow
Solid organ cancer	C796	Secondary malignant neoplasm of ovary
Solid organ cancer	C797	Secondary malignant neoplasm of adrenal gland
Solid organ cancer	C798	Secondary malignant neoplasm of other specified sites
Solid organ cancer	C799	Secondary malignant neoplasm, unspecified site
Solid organ cancer	C80	Malignant neoplasm, without specification of site
Solid organ cancer	C800	Malignant neoplasm, primary site unknown, so stated
Solid organ cancer	C809	Malignant neoplasm, primary site unspecified
Haematological cancer	C81	Hodgkin lymphoma
Haematological cancer	C810	Nodular lymphocyte predominant Hodgkin lymphoma
Haematological cancer	C811	Nodular sclerosis (classical) Hodgkin lymphoma
Haematological cancer	C812	Mixed cellularity (classical) Hodgkin lymphoma
Haematological cancer	C813	Lymphocyte depleted (classical) Hodgkin lymphoma
Haematological cancer	C814	Lymphocyte-rich (classical) Hodgkin lymphoma
Haematological cancer	C817	Other (classical) Hodgkin lymphoma
Haematological cancer	C819	Hodgkin lymphoma, unspecified
Haematological cancer	C82	Follicular lymphoma
Haematological cancer	C820	Follicular lymphoma grade I
Haematological cancer	C821	Follicular lymphoma grade II
Haematological cancer	C822	Follicular lymphoma grade III, unspecified
Haematological cancer	C823	Follicular lymphoma grade IIIa
Haematological cancer	C824	Follicular lymphoma grade IIIb
Haematological cancer	C825	Diffuse follicle centre lymphoma
Haematological cancer	C826	Cutaneous follicle centre lymphoma
Haematological cancer	C827	Other types of follicular lymphoma
Haematological cancer	C829	Follicular lymphoma, unspecified
Haematological cancer	C83	Non-follicular lymphoma
Haematological cancer	C830	Small cell B-cell lymphoma
Haematological cancer	C831	Mantle cell lymphoma
Haematological cancer	C833	Diffuse large B-cell lymphoma
Haematological cancer	C835	Lymphoblastic (diffuse) lymphoma
Haematological cancer	C837	Burkitt lymphoma
Haematological cancer	C838	Other non-follicular lymphoma
Haematological cancer	C839	Non-follicular (diffuse) lymphoma, unspecified
Haematological cancer	C84	Mature T/NK-cell lymphomas
Haematological cancer	C840	Mycosis fungoides
Haematological cancer	C841	Sézary disease
Haematological cancer	C844	Peripheral T-cell lymphoma, not elsewhere classified
Haematological cancer	C845	Other mature T/NK-cell lymphomas
Haematological cancer	C846	Anaplastic large cell lymphoma, ALK-positive
Haematological cancer	C847	Anaplastic large cell lymphoma, ALK-negative
Haematological cancer	C848	Cutaneous T-cell lymphoma, unspecified
Haematological cancer	C849	Mature T/NK-cell lymphoma, unspecified
Haematological cancer	C85	Other and unspecified types of non-Hodgkin lymphoma
Haematological cancer	C851	B-cell lymphoma, unspecified
Haematological cancer	C852	Mediastinal (thymic) large B-cell lymphoma
Haematological cancer	C857	Other specified types of non-Hodgkin lymphoma
Haematological cancer	C859	Non-Hodgkin lymphoma, unspecified
Haematological cancer	C86	Other specified types of T/NK-cell lymphoma
Haematological cancer	C860	Extranodal NK/T-cell lymphoma, nasal type
Haematological cancer	C861	Hepatosplenic T-cell lymphoma
Haematological cancer	C862	Enteropathy-type (intestinal) T-cell lymphoma
Haematological cancer	C863	Subcutaneous panniculitis-like T-cell lymphoma
Haematological cancer	C864	Blastic NK-cell lymphoma
Haematological cancer	C865	Angioimmunoblastic T-cell lymphoma
Haematological cancer	C866	Primary cutaneous CD30-positive T-cell proliferations
Haematological cancer	C88	Malignant immunoproliferative diseases
Haematological cancer	C880	Waldenström macroglobulinaemia
Haematological cancer	C882	Other heavy chain disease
Haematological cancer	C883	Immunoproliferative small intestinal disease
Haematological cancer	C884	Extranodal marginal zone B-cell lymphoma of mucosa-associated lymphoid tissue [MALT-lyphoma]
Haematological cancer	C887	Other malignant immunoproliferative diseases
Haematological cancer	C889	Malignant immunoproliferative disease, unspecified
Haematological cancer	C90	Multiple myeloma and malignant plasma cell neoplasms
Haematological cancer	C900	Multiple myeloma
Haematological cancer	C901	Plasma cell leukaemia
Haematological cancer	C902	Extramedullary plasmacytoma
Haematological cancer	C903	Solitary plasmacytoma
Haematological cancer	C91	Lymphoid leukaemia
Haematological cancer	C910	Acute lymphoblastic leukaemia [ALL]
Haematological cancer	C911	Chronic lymphocytic leukaemia of B-cell type
Haematological cancer	C913	Prolymphocytic leukaemia of B-cell type
Haematological cancer	C914	Hairy-cell leukaemia
Haematological cancer	C915	Adult T-cell lymphoma/leukaemia [HTLV-1-associated]
Haematological cancer	C916	Prolymphocytic leukaemia of T-cell type
Haematological cancer	C917	Other lymphoid leukaemia
Haematological cancer	C918	Mature B-cell leukaemia Burkitt-type
Haematological cancer	C919	Lymphoid leukaemia, unspecified
Haematological cancer	C92	Myeloid leukaemia
Haematological cancer	C920	Acute myeloblastic leukaemia [AML]
Haematological cancer	C921	Chronic myeloid leukaemia [CML], BCR/ABL-positive
Haematological cancer	C922	Atypical chronic myeloid leukaemia, BCR/ABL- negative
Haematological cancer	C923	Myeloid sarcoma
Haematological cancer	C924	Acute promyelocytic leukaemia [PML]
Haematological cancer	C925	Acute myelomonocytic leukaemia
Haematological cancer	C926	Acute myeloid leukaemia with 11q23-abnormality
Haematological cancer	C927	Other myeloid leukaemia
Haematological cancer	C928	Acute myeloid leukaemia with multilineage dysplasia
Haematological cancer	C929	Myeloid leukaemia, unspecified
Haematological cancer	C93	Monocytic leukaemia
Haematological cancer	C930	Acute monoblastic/monocytic leukaemia
Haematological cancer	C931	Chronic myelomonocytic leukaemia
Haematological cancer	C933	Juvenile myelomonocytic leukaemia
Haematological cancer	C937	Other monocytic leukaemia
Haematological cancer	C939	Monocytic leukaemia, unspecified
Haematological cancer	C94	Other leukaemias of specified cell type
Haematological cancer	C940	Acute erythroid leukaemia
Haematological cancer	C942	Acute megakaryoblastic leukaemia
Haematological cancer	C943	Mast cell leukaemia
Haematological cancer	C944	Acute panmyelosis with myelofibrosis
Haematological cancer	C946	Myelodysplastic and myeloproliferative disease, not elsewhere classified
Haematological cancer	C947	Other specified leukaemias
Haematological cancer	C95	Leukaemia of unspecified cell type
Haematological cancer	C950	Acute leukaemia of unspecified cell type
Haematological cancer	C951	Chronic leukaemia of unspecified cell type
Haematological cancer	C957	Other leukaemia of unspecified cell type
Haematological cancer	C959	Leukaemia, unspecified
Haematological cancer	C96	Other and unspecified malignant neoplasms of lymphoid, haematopoietic and related tissue
Haematological cancer	C960	Multifocal and multisystemic (disseminated) Langerhans-cell histiocytosis [Letterer-Siwe disease]
Haematological cancer	C962	Malignant mast cell tumour
Haematological cancer	C964	Sarcoma of dendritic cells (accessory cells)
Haematological cancer	C965	Multifocal and unisystemic Langerhans-cell histiocytosis
Haematological cancer	C966	Unifocal Langerhans-cell histiocytosis
Haematological cancer	C967	Other specified malignant neoplasms of lymphoid, haematopoietic and related tissue
Haematological cancer	C968	Histiocytic sarcoma
Haematological cancer	C969	Malignant neoplasm of lymphoid, haematopoietic and related tissue, unspecified
Solid organ cancer	C97	Malignant neoplasms of independent (primary) multiple sites
Solid organ cancer	D00	Carcinoma in situ of oral cavity, oesophagus and stomach
Solid organ cancer	D000	Lip, oral cavity and pharynx
Solid organ cancer	D001	Oesophagus
Solid organ cancer	D002	Stomach
Solid organ cancer	D01	Carcinoma in situ of other and unspecified digestive organs
Solid organ cancer	D010	Colon
Solid organ cancer	D011	Rectosigmoid junction
Solid organ cancer	D012	Rectum
Solid organ cancer	D013	Anus and anal canal
Solid organ cancer	D014	Other and unspecified parts of intestine
Solid organ cancer	D015	Liver, gallbladder and bile ducts
Solid organ cancer	D017	Other specified digestive organs
Solid organ cancer	D019	Digestive organ, unspecified
Solid organ cancer	D02	Carcinoma in situ of middle ear and respiratory system
Solid organ cancer	D020	Larynx
Solid organ cancer	D021	Trachea
Solid organ cancer	D022	Bronchus and lung
Solid organ cancer	D023	Other parts of respiratory system
Solid organ cancer	D024	Respiratory system, unspecified
Melanoma	D03	Melanoma in situ
Melanoma	D030	Melanoma in situ of lip
Melanoma	D031	Melanoma in situ of eyelid, including canthus
Melanoma	D032	Melanoma in situ of ear and external auricular canal
Melanoma	D033	Melanoma in situ of other and unspecified parts of face
Melanoma	D034	Melanoma in situ of scalp and neck
Melanoma	D035	Melanoma in situ of trunk
Melanoma	D036	Melanoma in situ of upper limb, including shoulder
Melanoma	D037	Melanoma in situ of lower limb, including hip
Melanoma	D038	Melanoma in situ of other sites
Melanoma	D039	Melanoma in situ, unspecified
Solid organ cancer	D04	Carcinoma in situ of skin
Solid organ cancer	D040	Skin of lip
Solid organ cancer	D041	Skin of eyelid, including canthus
Solid organ cancer	D042	Skin of ear and external auricular canal
Solid organ cancer	D043	Skin of other and unspecified parts of face
Solid organ cancer	D044	Skin of scalp and neck
Solid organ cancer	D045	Skin of trunk
Solid organ cancer	D046	Skin of upper limb, including shoulder
Solid organ cancer	D047	Skin of lower limb, including hip
Solid organ cancer	D048	Skin of other sites
Solid organ cancer	D049	Skin, unspecified
Solid organ cancer	D05	Carcinoma in situ of breast
Solid organ cancer	D050	Lobular carcinoma in situ
Solid organ cancer	D051	Intraductal carcinoma in situ
Solid organ cancer	D057	Other carcinoma in situ of breast
Solid organ cancer	D059	Carcinoma in situ of breast, unspecified
Solid organ cancer	D06	Carcinoma in situ of cervix uteri
Solid organ cancer	D060	Endocervix
Solid organ cancer	D061	Exocervix
Solid organ cancer	D067	Other parts of cervix
Solid organ cancer	D069	Cervix, unspecified
Solid organ cancer	D07	Carcinoma in situ of other and unspecified genital organs
Solid organ cancer	D070	Endometrium
Solid organ cancer	D071	Vulva
Solid organ cancer	D072	Vagina
Solid organ cancer	D073	Other and unspecified female genital organs
Solid organ cancer	D074	Penis
Solid organ cancer	D075	Prostate
Solid organ cancer	D076	Other and unspecified male genital organs
Solid organ cancer	D09	Carcinoma in situ of other and unspecified sites
Solid organ cancer	D090	Bladder
Solid organ cancer	D091	Other and unspecified urinary organs
Solid organ cancer	D092	Eye
Solid organ cancer	D093	Thyroid and other endocrine glands
Solid organ cancer	D097	Carcinoma in situ of other specified sites
Solid organ cancer	D099	Carcinoma in situ, unspecified
Benign cerebral tumours	D320	Benign neoplasm: Cerebral meninges
Benign cerebral tumours	D33	Benign neoplasm of brain and other parts of central nervous system
Benign cerebral tumours	D330	Benign neoplasm: Brain, supratentorial
Benign cerebral tumours	D331	Benign neoplasm: Brain, infratentorial
Benign cerebral tumours	D332	Benign neoplasm: Brain, unspecified
Benign cerebral tumours	D333	Benign neoplasm: Cranial nerves
Benign cerebral tumours	D334	Benign neoplasm: Spinal cord
Benign cerebral tumours	D337	Benign neoplasm: Other specified parts of central nervous system
Benign cerebral tumours	D339	Benign neoplasm: Central nervous system, unspecified
Anaemia	D55	Anaemia due to enzyme disorders
Anaemia	D550	Anaemia due to glucose-6-phosphate dehydrogenase [G6PD] deficiency
Anaemia	D551	Anaemia due to other disorders of glutathione metabolism
Anaemia	D552	Anaemia due to disorders of glycolytic enzymes
Anaemia	D553	Anaemia due to disorders of nucleotide metabolism
Anaemia	D558	Other anaemias due to enzyme disorders
Anaemia	D559	Anaemia due to enzyme disorder, unspecified
Anaemia	D56	Thalassaemia
Anaemia	D560	Alpha thalassaemia
Anaemia	D561	Beta thalassaemia
Anaemia	D562	Delta-beta thalassaemia
Anaemia	D563	Thalassaemia trait
Anaemia	D564	Hereditary persistence of fetal haemoglobin [HPFH]
Anaemia	D568	Other thalassaemias
Anaemia	D569	Thalassaemia, unspecified
Anaemia	D57	Sickle-cell disorders
Anaemia	D570	Sickle-cell anaemia with crisis
Anaemia	D571	Sickle-cell anaemia without crisis
Anaemia	D572	Double heterozygous sickling disorders
Anaemia	D573	Sickle-cell trait
Anaemia	D578	Other sickle-cell disorders
Anaemia	D58	Other hereditary haemolytic anaemias
Anaemia	D580	Hereditary spherocytosis
Anaemia	D581	Hereditary elliptocytosis
Anaemia	D582	Other haemoglobinopathies
Anaemia	D588	Other specified hereditary haemolytic anaemias
Anaemia	D589	Hereditary haemolytic anaemia, unspecified
Anaemia	D591	Other autoimmune haemolytic anaemias
Anaemia	D599	Acquired haemolytic anaemia, unspecified
Anaemia	D640	Hereditary sideroblastic anaemia
Congenital disease and chromosomal abnormalities	D644	Congenital dyserythropoietic anaemia
Congenital disease and chromosomal abnormalities	E00	Congenital iodine-deficiency syndrome
Congenital disease and chromosomal abnormalities	E000	Congenital iodine-deficiency syndrome, neurological type
Congenital disease and chromosomal abnormalities	E001	Congenital iodine-deficiency syndrome, myxoedematous type
Congenital disease and chromosomal abnormalities	E002	Congenital iodine-deficiency syndrome, mixed type
Congenital disease and chromosomal abnormalities	E009	Congenital iodine-deficiency syndrome, unspecified
Thyroid disorder	E01	Iodine-deficiency-related thyroid disorders and allied conditions
Thyroid disorder	E010	Iodine-deficiency-related diffuse (endemic) goitre
Thyroid disorder	E011	Iodine-deficiency-related multinodular (endemic) goitre
Thyroid disorder	E012	Iodine-deficiency-related (endemic) goitre, unspecified
Thyroid disorder	E018	Other iodine-deficiency-related thyroid disorders and allied conditions
Thyroid disorder	E02	Subclinical iodine-deficiency hypothyroidism
Thyroid disorder	E03	Other hypothyroidism
Congenital disease and chromosomal abnormalities	E030	Congenital hypothyroidism with diffuse goitre
Congenital disease and chromosomal abnormalities	E031	Congenital hypothyroidism without goitre
Thyroid disorder	E032	Hypothyroidism due to medicaments and other exogenous substances
Thyroid disorder	E033	Postinfectious hypothyroidism
Thyroid disorder	E034	Atrophy of thyroid (acquired)
Thyroid disorder	E035	Myxoedema coma
Thyroid disorder	E038	Other specified hypothyroidism
Thyroid disorder	E039	Hypothyroidism, unspecified
Thyroid disorder	E04	Other nontoxic goitre
Thyroid disorder	E040	Nontoxic diffuse goitre
Thyroid disorder	E041	Nontoxic single thyroid nodule
Thyroid disorder	E042	Nontoxic multinodular goitre
Thyroid disorder	E048	Other specified nontoxic goitre
Thyroid disorder	E049	Nontoxic goitre, unspecified
Thyroid disorder	E05	Thyrotoxicosis [hyperthyroidism]
Thyroid disorder	E050	Thyrotoxicosis with diffuse goitre
Thyroid disorder	E051	Thyrotoxicosis with toxic single thyroid nodule
Thyroid disorder	E052	Thyrotoxicosis with toxic multinodular goitre
Thyroid disorder	E053	Thyrotoxicosis from ectopic thyroid tissue
Thyroid disorder	E054	Thyrotoxicosis factitia
Thyroid disorder	E055	Thryroid crisis or storm
Thyroid disorder	E058	Other thyrotoxicosis
Thyroid disorder	E059	Thyrotoxicosis, unspecified
Thyroid disorder	E062	Chronic thyroiditis with transient thyrotoxicosis
Thyroid disorder	E063	Autoimmune thyroiditis
Thyroid disorder	E065	Other chronic thyroiditis
Diabetes	E10	Type 1 diabetes mellitus
Diabetes	E100	With coma
Diabetes	E101	With ketoacidosis
Diabetes	E102	With renal complications
CKD	E102	Type 1 diabetes mellitus with renal complications
Diabetes	E103	With ophthalmic complications
Diabetes	E104	With neurological complications
Diabetes	E105	With peripheral circulatory complications
Diabetes	E106	With other specified complications
Diabetes	E107	With multiple complications
Diabetes	E108	With unspecified complications
Diabetes	E109	Without complications
Diabetes	E11	Type 2 diabetes mellitus
Diabetes	E110	With coma
Diabetes	E111	With ketoacidosis
Diabetes	E112	With renal complications
CKD	E112	Type 2 diabetes mellitus with renal complications
Diabetes	E113	With ophthalmic complications
Diabetes	E114	With neurological complications
Diabetes	E115	With peripheral circulatory complications
Diabetes	E116	With other specified complications
Diabetes	E117	With multiple complications
Diabetes	E118	With unspecified complications
Diabetes	E119	Without complications
Diabetes	E12	Malnutrition-related diabetes mellitus
Diabetes	E120	With coma
Diabetes	E121	With ketoacidosis
Diabetes	E122	With renal complications
CKD	E122	Malnutrition-related diabetes mellitus with renal complications
Diabetes	E123	With ophthalmic complications
Diabetes	E124	With neurological complications
Diabetes	E125	With peripheral circulatory complications
Diabetes	E126	With other specified complications
Diabetes	E127	With multiple complications
Diabetes	E128	With unspecified complications
Diabetes	E129	Without complications
Diabetes	E13	Other specified diabetes mellitus
Diabetes	E130	With coma
Diabetes	E131	With ketoacidosis
Diabetes	E132	With renal complications
CKD	E132	Other specified diabetes mellitus with renal complications
Diabetes	E133	With ophthalmic complications
Diabetes	E134	With neurological complications
Diabetes	E135	With peripheral circulatory complications
Diabetes	E136	With other specified complications
Diabetes	E137	With multiple complications
Diabetes	E138	With unspecified complications
Diabetes	E139	Without complications
Diabetes	E14	Unspecified diabetes mellitus
Diabetes	E140	With coma
Diabetes	E141	With ketoacidosis
Diabetes	E142	With renal complications
CKD	E142	Unspecified diabetes mellitus with renal complications
Diabetes	E143	With ophthalmic complications
Diabetes	E144	With neurological complications
Diabetes	E145	With peripheral circulatory complications
Diabetes	E146	With other specified complications
Diabetes	E147	With multiple complications
Diabetes	E148	With unspecified complications
Diabetes	E149	Without complications
Drug or alcohol misuse	E244	Alcohol-induced pseudo-Cushing syndrome
Addison disease	E271	Primary adrenocortical insufficiency
Cystic fibrosis	E84	Cystic fibrosis
Cystic fibrosis	E840	Cystic fibrosis with pulmonary manifestations
Cystic fibrosis	E841	Cystic fibrosis with intestinal manifestations
Cystic fibrosis	E848	Cystic fibrosis with other manifestations
Cystic fibrosis	E849	Cystic fibrosis, unspecified
Thyroid disorder	E890	Postprocedural hypothyroidism
Dementia	F00	Dementia in Alzheimer disease
Dementia	F000	Dementia in Alzheimer disease with early onset
Dementia	F001	Dementia in Alzheimer disease with late onset
Dementia	F002	Dementia in Alzheimer disease, atypical or mixed type
Dementia	F009	Dementia in Alzheimer disease, unspecified
Dementia	F01	Vascular dementia
Dementia	F010	Vascular dementia of acute onset
Dementia	F011	Multi-infarct dementia
Dementia	F012	Subcortical vascular dementia
Dementia	F013	Mixed cortical and subcortical vascular dementia
Dementia	F018	Other vascular dementia
Dementia	F019	Vascular dementia, unspecified
Dementia	F02	Dementia in other diseases classified elsewhere
Dementia	F020	Dementia in Pick disease
Dementia	F021	Dementia in Creutzfeldt-Jakob disease
Dementia	F022	Dementia in Huntington disease
Parkinson's disease	F023	Dementia in Parkinson disease
Dementia	F023	Dementia in Parkinson disease
Dementia	F024	Dementia in human immunodeficiency virus [HIV] disease
HIV/AIDS	F024	Dementia in human immunodeficiency virus [HIV] disease
Dementia	F028	Dementia in other specified diseases classified elsewhere
Dementia	F03	Unspecified dementia
Dementia	F051	Delirium superimposed on dementia
Dementia	F062	Organic delusional [schizophrenia-like] disorder
Drug or alcohol misuse	F10	Mental and behavioural disorders due to use of alcohol
Drug or alcohol misuse	F100	Mental and behavioural disorders due to use of alcohol : acute intoxication
Drug or alcohol misuse	F101	Mental and behavioural disorders due to use of alcohol : harmful use
Drug or alcohol misuse	F102	Mental and behavioural disorders due to use of alcohol : dependence syndrome
Drug or alcohol misuse	F103	Mental and behavioural disorders due to use of alcohol withdrawal state
Drug or alcohol misuse	F104	Mental and behavioural disorders due to use of alcohol withdrawal state with delirium
Drug or alcohol misuse	F105	Mental and behavioural disorders due to use of alcohol : psychotic disorder
Drug or alcohol misuse	F106	Mental and behavioural disorders due to use of alcohol : amnesic syndrome
Drug or alcohol misuse	F107	Mental and behavioural disorders due to use of alcohol : residual and late-onset psychotic disorder
Drug or alcohol misuse	F108	Mental and behavioural disorders due to use of alcohol : other mental and behavioural disorders
Drug or alcohol misuse	F109	Mental and behavioural disorders due to use of alcohol : unspecified mental and behavioural disorder
Drug or alcohol misuse	F11	Mental and behavioural disorders due to use of opioids
Drug or alcohol misuse	F110	Mental and behavioural disorders due to use of opioids : acute intoxication
Drug or alcohol misuse	F111	Mental and behavioural disorders due to use of opioids : harmful use
Drug or alcohol misuse	F112	Mental and behavioural disorders due to use of opioids : dependence syndrome
Drug or alcohol misuse	F113	Mental and behavioural disorders due to use of opioids withdrawal state
Drug or alcohol misuse	F114	Mental and behavioural disorders due to use of opioids withdrawal state with delirium
Drug or alcohol misuse	F115	Mental and behavioural disorders due to use of opioids : psychotic disorder
Drug or alcohol misuse	F116	Mental and behavioural disorders due to use of opioids : amnesic syndrome
Drug or alcohol misuse	F117	Mental and behavioural disorders due to use of opioids : residual and late-onset psychotic disorder
Drug or alcohol misuse	F118	Mental and behavioural disorders due to use of opioids : other mental and behavioural disorders
Drug or alcohol misuse	F119	Mental and behavioural disorders due to use of opioids : unspecified mental and behavioural disorder
Drug or alcohol misuse	F12	Mental and behavioural disorders due to use of cannabinoids
Drug or alcohol misuse	F120	Mental and behavioural disorders due to use of cannabinoids : acute intoxication
Drug or alcohol misuse	F121	Mental and behavioural disorders due to use of cannabinoids : harmful use
Drug or alcohol misuse	F122	Mental and behavioural disorders due to use of cannabinoids : dependence syndrome
Drug or alcohol misuse	F123	Mental and behavioural disorders due to use of cannabinoids withdrawal state
Drug or alcohol misuse	F124	Mental and behavioural disorders due to use of cannabinoids withdrawal state with delirium
Drug or alcohol misuse	F125	Mental and behavioural disorders due to use of cannabinoids : psychotic disorder
Drug or alcohol misuse	F126	Mental and behavioural disorders due to use of cannabinoids : amnesic syndrome
Drug or alcohol misuse	F127	Mental and behavioural disorders due to use of cannabinoids : residual and late-onset psychotic disorder
Drug or alcohol misuse	F128	Mental and behavioural disorders due to use of cannabinoids : other mental and behavioural disorders
Drug or alcohol misuse	F129	Mental and behavioural disorders due to use of cannabinoids : unspecified mental and behavioural disorder
Drug or alcohol misuse	F13	Mental and behavioural disorders due to use of sedatives or hypnotics
Drug or alcohol misuse	F130	Mental and behavioural disorders due to use of sedatives or hypnotics : acute intoxication
Drug or alcohol misuse	F131	Mental and behavioural disorders due to use of sedatives or hypnotics : harmful use
Drug or alcohol misuse	F132	Mental and behavioural disorders due to use of sedatives or hypnotics : dependence syndrome
Drug or alcohol misuse	F133	Mental and behavioural disorders due to use of sedatives or hypnotics withdrawal state
Drug or alcohol misuse	F134	Mental and behavioural disorders due to use of sedatives or hypnotics withdrawal state with delirium
Drug or alcohol misuse	F135	Mental and behavioural disorders due to use of sedatives or hypnotics : psychotic disorder
Drug or alcohol misuse	F136	Mental and behavioural disorders due to use of sedatives or hypnotics : amnesic syndrome
Drug or alcohol misuse	F137	Mental and behavioural disorders due to use of sedatives or hypnotics : residual and late-onset psychotic disorder
Drug or alcohol misuse	F138	Mental and behavioural disorders due to use of sedatives or hypnotics : other mental and behavioural disorders
Drug or alcohol misuse	F139	Mental and behavioural disorders due to use of sedatives or hypnotics : unspecified mental and behavioural disorder
Drug or alcohol misuse	F14	Mental and behavioural disorders due to use of cocaine
Drug or alcohol misuse	F140	Mental and behavioural disorders due to use of cocaine : acute intoxication
Drug or alcohol misuse	F141	Mental and behavioural disorders due to use of cocaine : harmful use
Drug or alcohol misuse	F142	Mental and behavioural disorders due to use of cocaine : dependence syndrome
Drug or alcohol misuse	F143	Mental and behavioural disorders due to use of cocaine withdrawal state
Drug or alcohol misuse	F144	Mental and behavioural disorders due to use of cocaine withdrawal state with delirium
Drug or alcohol misuse	F145	Mental and behavioural disorders due to use of cocaine : psychotic disorder
Drug or alcohol misuse	F146	Mental and behavioural disorders due to use of cocaine : amnesic syndrome
Drug or alcohol misuse	F147	Mental and behavioural disorders due to use of cocaine : residual and late-onset psychotic disorder
Drug or alcohol misuse	F148	Mental and behavioural disorders due to use of cocaine : other mental and behavioural disorders
Drug or alcohol misuse	F149	Mental and behavioural disorders due to use of cocaine : unspecified mental and behavioural disorder
Drug or alcohol misuse	F15	Mental and behavioural disorders due to use of other stimulants, including caffeine
Drug or alcohol misuse	F150	Mental and behavioural disorders due to use of other stimulants, including caffeine : acute intoxication
Drug or alcohol misuse	F151	Mental and behavioural disorders due to use of other stimulants, including caffeine : harmful use
Drug or alcohol misuse	F152	Mental and behavioural disorders due to use of other stimulants, including caffeine : dependence syndrome
Drug or alcohol misuse	F153	Mental and behavioural disorders due to use of other stimulants, including caffeine withdrawal state
Drug or alcohol misuse	F154	Mental and behavioural disorders due to use of other stimulants, including caffeine withdrawal state with delirium
Drug or alcohol misuse	F155	Mental and behavioural disorders due to use of other stimulants, including caffeine : psychotic disorder
Drug or alcohol misuse	F156	Mental and behavioural disorders due to use of other stimulants, including caffeine : amnesic syndrome
Drug or alcohol misuse	F157	Mental and behavioural disorders due to use of other stimulants, including caffeine : residual and late-onset psychotic disorder
Drug or alcohol misuse	F158	Mental and behavioural disorders due to use of other stimulants, including caffeine : other mental and behavioural disorders
Drug or alcohol misuse	F159	Mental and behavioural disorders due to use of other stimulants, including caffeine : unspecified mental and behavioural disorder
Drug or alcohol misuse	F16	Mental and behavioural disorders due to use of hallucinogens
Drug or alcohol misuse	F160	Mental and behavioural disorders due to use of hallucinogens : acute intoxication
Drug or alcohol misuse	F161	Mental and behavioural disorders due to use of hallucinogens : harmful use
Drug or alcohol misuse	F162	Mental and behavioural disorders due to use of hallucinogens : dependence syndrome
Drug or alcohol misuse	F163	Mental and behavioural disorders due to use of hallucinogens withdrawal state
Drug or alcohol misuse	F164	Mental and behavioural disorders due to use of hallucinogens withdrawal state with delirium
Drug or alcohol misuse	F165	Mental and behavioural disorders due to use of hallucinogens : psychotic disorder
Drug or alcohol misuse	F166	Mental and behavioural disorders due to use of hallucinogens : amnesic syndrome
Drug or alcohol misuse	F167	Mental and behavioural disorders due to use of hallucinogens : residual and late-onset psychotic disorder
Drug or alcohol misuse	F168	Mental and behavioural disorders due to use of hallucinogens : other mental and behavioural disorders
Drug or alcohol misuse	F169	Mental and behavioural disorders due to use of hallucinogens : unspecified mental and behavioural disorder
Drug or alcohol misuse	F18	Mental and behavioural disorders due to use of volatile solvents
Drug or alcohol misuse	F180	Mental and behavioural disorders due to use of volatile solvents : acute intoxication
Drug or alcohol misuse	F181	Mental and behavioural disorders due to use of volatile solvents : harmful use
Drug or alcohol misuse	F182	Mental and behavioural disorders due to use of volatile solvents : dependence syndrome
Drug or alcohol misuse	F183	Mental and behavioural disorders due to use of volatile solvents withdrawal state
Drug or alcohol misuse	F184	Mental and behavioural disorders due to use of volatile solvents withdrawal state with delirium
Drug or alcohol misuse	F185	Mental and behavioural disorders due to use of volatile solvents : psychotic disorder
Drug or alcohol misuse	F186	Mental and behavioural disorders due to use of volatile solvents : amnesic syndrome
Drug or alcohol misuse	F187	Mental and behavioural disorders due to use of volatile solvents : residual and late-onset psychotic disorder
Drug or alcohol misuse	F188	Mental and behavioural disorders due to use of volatile solvents : other mental and behavioural disorders
Drug or alcohol misuse	F189	Mental and behavioural disorders due to use of volatile solvents : unspecified mental and behavioural disorder
Drug or alcohol misuse	F19	Mental and behavioural disorders due to multiple drug use and use of other psychoactive substances
Drug or alcohol misuse	F190	Mental and behavioural disorders due to use of multiple drug use and use of other psychoactive substances : acute intoxication
Drug or alcohol misuse	F191	Mental and behavioural disorders due to use of multiple drug use and use of other psychoactive substances : harmful use
Drug or alcohol misuse	F192	Mental and behavioural disorders due to use of multiple drug use and use of other psychoactive substances : dependence syndrome
Drug or alcohol misuse	F193	Mental and behavioural disorders due to use of multiple drug use and use of other psychoactive substances withdrawal state
Drug or alcohol misuse	F194	Mental and behavioural disorders due to use of multiple drug use and use of other psychoactive substances withdrawal state with delirium
Drug or alcohol misuse	F195	Mental and behavioural disorders due to use of multiple drug use and use of other psychoactive substances : psychotic disorder
Drug or alcohol misuse	F196	Mental and behavioural disorders due to use of multiple drug use and use of other psychoactive substances : amnesic syndrome
Drug or alcohol misuse	F197	Mental and behavioural disorders due to use of multiple drug use and use of other psychoactive substances : residual and late-onset psychotic disorder
Drug or alcohol misuse	F198	Mental and behavioural disorders due to use of multiple drug use and use of other psychoactive substances : other mental and behavioural disorders
Drug or alcohol misuse	F199	Mental and behavioural disorders due to use of multiple drug use and use of other psychoactive substances : unspecified mental and behavioural disorder
Schizophrenia	F20	Schizophrenia
Schizophrenia	F200	Paranoid schizophrenia
Schizophrenia	F201	Hebephrenic schizophrenia
Schizophrenia	F202	Catatonic schizophrenia
Schizophrenia	F203	Undifferentiated schizophrenia
Schizophrenia	F204	Post-schizophrenic depression
Schizophrenia	F205	Residual schizophrenia
Schizophrenia	F206	Simple schizophrenia
Schizophrenia	F208	Other schizophrenia
Schizophrenia	F209	Schizophrenia, unspecified
Bipolar disorder	F30	Manic episode
Bipolar disorder	F300	Hypomania
Bipolar disorder	F301	Mania without psychotic symptoms
Bipolar disorder	F302	Mania with psychotic symptoms
Bipolar disorder	F308	Other manic episodes
Bipolar disorder	F309	Manic episode, unspecified
Bipolar disorder	F31	Bipolar affective disorder
Bipolar disorder	F310	Bipolar affective disorder, current episode hypomanic
Bipolar disorder	F311	Bipolar affective disorder, current episode manic without psychotic symptoms
Bipolar disorder	F312	Bipolar affective disorder, current episode manic with psychotic symptoms
Bipolar disorder	F313	Bipolar affective disorder, current episode mild or moderate depression
Bipolar disorder	F314	Bipolar affective disorder, current episode severe depression without psychotic symptoms
Bipolar disorder	F315	Bipolar affective disorder, current episode severe depression with psychotic symptoms
Bipolar disorder	F316	Bipolar affective disorder, current episode mixed
Bipolar disorder	F317	Bipolar affective disorder, currently in remission
Bipolar disorder	F318	Other bipolar affective disorders
Bipolar disorder	F319	Bipolar affective disorder, unspecified
Depression	F32	Depressive episode
Depression	F320	Mild depressive episode
Depression	F321	Moderate depressive episode
Depression	F323	Severe depressive episode with psychotic symptoms
Depression	F328	Other depressive episodes
Depression	F329	Depressive episode, unspecified
Depression	F33	Recurrent depressive disorder
Depression	F330	Recurrent depressive disorder, current episode mild
Depression	F331	Recurrent depressive disorder, current episode moderate
Depression	F332	Recurrent depressive disorder, current episode severe without psychotic symptoms
Depression	F333	Recurrent depressive disorder, current episode severe with psychotic symptoms
Depression	F334	Recurrent depressive disorder, currently in remission
Depression	F338	Other recurrent depressive disorders
Depression	F339	Recurrent depressive disorder, unspecified
Bipolar disorder	F340	Cyclothymia
Depression	F341	Dysthymia
Anxiety	F40	Phobic anxiety disorders
Anxiety	F400	Agoraphobia
Anxiety	F401	Social phobias
Anxiety	F402	Specific (isolated) phobias
Anxiety	F408	Other phobic anxiety disorders
Anxiety	F409	Phobic anxiety disorder, unspecified
Anxiety	F41	Other anxiety disorders
Anxiety	F410	Panic disorder [episodic paroxysmal anxiety]
Anxiety	F411	Generalized anxiety disorder
Anxiety	F412	Mixed anxiety and depressive disorder
Anxiety	F412	Mixed anxiety and depressive disorder
Anxiety	F413	Other mixed anxiety disorders
Anxiety	F418	Other specified anxiety disorders
Anxiety	F419	Anxiety disorder, unspecified
Anxiety	F42	Obsessive-compulsive disorder
Anxiety	F420	Predominantly obsessional thoughts or ruminations
Anxiety	F421	Predominantly compulsive acts [obsessional rituals]
Anxiety	F422	Mixed obsessional thoughts and acts
Anxiety	F428	Other obsessive-compulsive disorders
Anxiety	F429	Obsessive-compulsive disorder, unspecified
Anxiety	F43	Reaction to severe stress, and adjustment disorders
Anxiety	F430	Acute stress reaction
Anxiety	F431	Post-traumatic stress disorder
PTSD	F431	Post-traumatic stress disorder
Anxiety	F432	Adjustment disorders
Anxiety	F438	Other reactions to severe stress
Anxiety	F439	Reaction to severe stress, unspecified
Anxiety	F44	Dissociative [conversion] disorders
Anxiety	F440	Dissociative amnesia
Anxiety	F441	Dissociative fugue
Anxiety	F442	Dissociative stupor
Anxiety	F443	Trance and possession disorders
Anxiety	F444	Dissociative motor disorders
Anxiety	F445	Dissociative convulsions
Anxiety	F446	Dissociative anaesthesia and sensory loss
Anxiety	F447	Mixed dissociative [conversion] disorders
Anxiety	F448	Other dissociative [conversion] disorders
Anxiety	F449	Dissociative [conversion] disorder, unspecified
Eating disorder	F50	Eating disorders
Eating disorder	F500	Anorexia nervosa
Eating disorder	F501	Atypical anorexia nervosa
Eating disorder	F502	Bulimia nervosa
Eating disorder	F503	Atypical bulimia nervosa
Eating disorder	F504	Overeating associated with other psychological disturbances
Eating disorder	F505	Vomiting associated with other psychological disturbances
Eating disorder	F508	Other eating disorders
Eating disorder	F509	Eating disorder, unspecified
Epilepsy	F803	Acquired aphasia with epilepsy [Landau-Kleffner]
Autism	F84	Pervasive developmental disorders
Autism	F840	Childhood autism
Autism	F841	Atypical autism
Autism	F842	Rett syndrome
Autism	F843	Other childhood disintegrative disorder
Autism	F844	Overactive disorder associated with mental retardation and stereotyped movements
Autism	F845	Asperger syndrome
Autism	F848	Other pervasive developmental disorders
Autism	F849	Pervasive developmental disorder, unspecified
Anxiety	F93	Emotional disorders with onset specific to childhood
Anxiety	F930	Separation anxiety disorder of childhood
Anxiety	F931	Phobic anxiety disorder of childhood
Anxiety	F932	Social anxiety disorder of childhood
Anxiety	F933	Sibling rivalry disorder
Venous thrombotic disease	G08	Intracranial and intraspinal phlebitis and thrombophlebitis
Parkinson's disease	G20	Parkinson disease
Dementia	G30	Alzheimer disease
Dementia	G300	Alzheimer disease with early onset
Dementia	G301	Alzheimer disease with late onset
Dementia	G308	Other Alzheimer disease
Dementia	G309	Alzheimer disease, unspecified
Dementia	G310	Circumscribed brain atrophy
Dementia	G311	Senile degeneration of brain, not elsewhere classified
Drug or alcohol misuse	G312	Degeneration of nervous system due to alcohol
Dementia	G318	Other specified degenerative diseases of nervous system
Dementia	G319	Degenerative disease of nervous system, unspecified
Dementia	G32	Other degenerative disorders of nervous system in diseases classified elsewhere
Dementia	G320	Subacute combined degeneration of spinal cord in diseases classified elsewhere
Dementia	G328	Other specified degenerative disorders of nervous system in diseases classified elsewhere
Multiple sclerosis	G35	Multiple sclerosis
Epilepsy	G40	Epilepsy
Epilepsy	G400	Localization-related (focal)(partial) idiopathic epilepsy and epileptic syndromes with seizures of localized onset
Epilepsy	G401	Localization-related (focal)(partial) symptomatic epilepsy and epileptic syndromes with simple partial seizures
Epilepsy	G402	Localization-related (focal)(partial) symptomatic epilepsy and epileptic syndromes with complex partial seizures
Epilepsy	G403	Generalized idiopathic epilepsy and epileptic syndromes
Epilepsy	G404	Other generalized epilepsy and epileptic syndromes
Epilepsy	G405	Special epileptic syndromes
Epilepsy	G406	Grand mal seizures, unspecified (with or without petit mal)
Epilepsy	G407	Petit mal, unspecified, without grand mal seizures
Epilepsy	G408	Other epilepsy
Epilepsy	G409	Epilepsy, unspecified
Epilepsy	G41	Status epilepticus
Epilepsy	G410	Grand mal status epilepticus
Epilepsy	G411	Petit mal status epilepticus
Epilepsy	G412	Complex partial status epilepticus
Epilepsy	G418	Other status epilepticus
Epilepsy	G419	Status epilepticus, unspecified
Transient ischaemic attack	G450	Vertebro-basilar artery syndrome
Transient ischaemic attack	G451	Carotid artery syndrome (hemispheric)
Transient ischaemic attack	G452	Multiple and bilateral precerebral artery syndromes
Transient ischaemic attack	G453	Amaurosis fugax
Transient ischaemic attack	G458	Other transient cerebral ischaemic attacks and related syndromes
Transient ischaemic attack	G459	Transient cerebral ischaemic attack, unspecified
Stroke	G46	Vascular syndromes of brain in cerebrovascular diseases
Stroke	G460	Middle cerebral artery syndrome
Stroke	G461	Anterior cerebral artery syndrome
Stroke	G462	Posterior cerebral artery syndrome
Stroke	G463	Brain stem stroke syndrome
Stroke	G464	Cerebellar stroke syndrome
Stroke	G465	Pure motor lacunar syndrome
Stroke	G466	Pure sensory lacunar syndrome
Stroke	G467	Other lacunar syndromes
Stroke	G468	Other vascular syndromes of brain in cerebrovascular diseases
Peripheral neuropathy	G60	Hereditary and idiopathic neuropathy
Peripheral neuropathy	G600	Hereditary motor and sensory neuropathy
Peripheral neuropathy	G601	Refsum disease
Peripheral neuropathy	G602	Neuropathy in association with hereditary ataxia
Peripheral neuropathy	G603	Idiopathic progressive neuropathy
Peripheral neuropathy	G608	Other hereditary and idiopathic neuropathies
Peripheral neuropathy	G609	Hereditary and idiopathic neuropathy, unspecified
Peripheral neuropathy	G61	Inflammatory polyneuropathy
Peripheral neuropathy	G610	Guillain-Barré syndrome
Peripheral neuropathy	G611	Serum neuropathy
Peripheral neuropathy	G618	Other inflammatory polyneuropathies
Peripheral neuropathy	G619	Inflammatory polyneuropathy, unspecified
Peripheral neuropathy	G62	Other polyneuropathies
Peripheral neuropathy	G620	Drug-induced polyneuropathy
Drug or alcohol misuse	G621	Alcoholic polyneuropathy
Peripheral neuropathy	G621	Alcoholic polyneuropathy
Peripheral neuropathy	G622	Polyneuropathy due to other toxic agents
Peripheral neuropathy	G628	Other specified polyneuropathies
Peripheral neuropathy	G629	Polyneuropathy, unspecified
Peripheral neuropathy	G63	Polyneuropathy in diseases classified elsewhere
Peripheral neuropathy	G630	Polyneuropathy in infectious and parasitic diseases classified elsewhere
Peripheral neuropathy	G631	Polyneuropathy in neoplastic disease
Peripheral neuropathy	G632	Diabetic polyneuropathy
Peripheral neuropathy	G633	Polyneuropathy in other endocrine and metabolic diseases
Peripheral neuropathy	G634	Polyneuropathy in nutritional deficiency
Peripheral neuropathy	G635	Polyneuropathy in systemic connective tissue disorders
Peripheral neuropathy	G636	Polyneuropathy in other musculoskeletal disorders
Peripheral neuropathy	G638	Polyneuropathy in other diseases classified elsewhere
Peripheral neuropathy	G64	Other disorders of peripheral nervous system
Congenital disease and chromosomal abnormalities	G712	Congenital myopathies
Drug or alcohol misuse	G721	Alcoholic myopathy
Paralysis	G80	Cerebral palsy
Paralysis	G800	Spastic quadriplegic cerebral palsy
Paralysis	G801	Spastic diplegic cerebral palsy
Paralysis	G802	Spastic hemiplegic cerebral palsy
Paralysis	G803	Dyskinetic cerebral palsy
Paralysis	G804	Ataxic cerebral palsy
Paralysis	G808	Other cerebral palsy
Paralysis	G809	Cerebral palsy, unspecified
Paralysis	G81	Hemiplegia
Paralysis	G810	Flaccid hemiplegia
Paralysis	G811	Spastic hemiplegia
Paralysis	G819	Hemiplegia, unspecified
Paralysis	G82	Paraplegia and tetraplegia
Paralysis	G820	Flaccid paraplegia
Paralysis	G821	Spastic paraplegia
Paralysis	G822	Paraplegia, unspecified
Paralysis	G823	Flaccid tetraplegia
Paralysis	G824	Spastic tetraplegia
Paralysis	G825	Tetraplegia, unspecified
Paralysis	G83	Other paralytic syndromes
Paralysis	G830	Diplegia of upper limbs
Paralysis	G831	Monoplegia of lower limb
Paralysis	G832	Monoplegia of upper limb
Paralysis	G833	Monoplegia, unspecified
Paralysis	G834	Cauda equina syndrome
Paralysis	G835	Locked-in syndrome
Paralysis	G836	Upper motor neuron facial paralysis
Paralysis	G838	Other specified paralytic syndromes
Paralysis	G839	Paralytic syndrome, unspecified
Venous thrombotic disease	G951	Vascular myelopathies
Vision impairment that cannot be corrected	H54	Visual impairment including blindness (binocular or monocular)
Vision impairment that cannot be corrected	H540	Blindness, binocular
Vision impairment that cannot be corrected	H541	Severe visual impairment, binocular
Vision impairment that cannot be corrected	H542	Moderate visual impairment, binocular
Vision impairment that cannot be corrected	H544	Blindness, monocular
Vision impairment that cannot be corrected	H545	Severe visual impairment, monocular
Vision impairment that cannot be corrected	H546	Moderate visual impairment, monocular
Vision impairment that cannot be corrected	H549	Unspecified visual impairment (binocular)
Meniere's disease	H810	Ménière disease
Hearing impairment that cannot be corrected	H90	Conductive and sensorineural hearing loss
Hearing impairment that cannot be corrected	H900	Conductive hearing loss, bilateral
Hearing impairment that cannot be corrected	H901	Conductive hearing loss, unilateral with unrestricted hearing on the contralateral side
Hearing impairment that cannot be corrected	H902	Conductive hearing loss, unspecified
Hearing impairment that cannot be corrected	H903	Sensorineural hearing loss, bilateral
Hearing impairment that cannot be corrected	H904	Sensorineural hearing loss, unilateral with unrestricted hearing on the contralateral side
Hearing impairment that cannot be corrected	H905	Sensorineural hearing loss, unspecified
Hearing impairment that cannot be corrected	H906	Mixed conductive and sensorineural hearing loss, bilateral
Hearing impairment that cannot be corrected	H907	Mixed conductive and sensorineural hearing loss, unilateral with unrestricted hearing on the contralateral side
Hearing impairment that cannot be corrected	H908	Mixed conductive and sensorineural hearing loss, unspecified
Hearing impairment that cannot be corrected	H91	Other hearing loss
Hearing impairment that cannot be corrected	H910	Ototoxic hearing loss
Hearing impairment that cannot be corrected	H911	Presbycusis
Hearing impairment that cannot be corrected	H912	Sudden idiopathic hearing loss
Hearing impairment that cannot be corrected	H913	Deaf mutism, not elsewhere classified
Hearing impairment that cannot be corrected	H918	Other specified hearing loss
Hearing impairment that cannot be corrected	H919	Hearing loss, unspecified
Heart Valve Disorder	I05	Rheumatic mitral valve diseases
Heart Valve Disorder	I050	Mitral stenosis
Heart Valve Disorder	I051	Rheumatic mitral insufficiency
Heart Valve Disorder	I052	Mitral stenosis with insufficiency
Heart Valve Disorder	I058	Other mitral valve diseases
Heart Valve Disorder	I059	Mitral valve disease, unspecified
Heart Valve Disorder	I06	Rheumatic aortic valve diseases
Heart Valve Disorder	I060	Rheumatic aortic stenosis
Heart Valve Disorder	I061	Rheumatic aortic insufficiency
Heart Valve Disorder	I068	Other rheumatic aortic valve diseases
Heart Valve Disorder	I069	Rheumatic aortic valve disease, unspecified
Heart Valve Disorder	I07	Rheumatic tricuspid valve diseases
Heart Valve Disorder	I070	Tricuspid stenosis
Heart Valve Disorder	I071	Tricuspid insufficiency
Heart Valve Disorder	I072	Tricuspid stenosis with insufficiency
Heart Valve Disorder	I078	Other tricuspid valve diseases
Heart Valve Disorder	I079	Tricuspid valve disease, unspecified
Heart Valve Disorder	I08	Multiple valve diseases
Heart Valve Disorder	I080	Disorders of both mitral and aortic valves
Heart Valve Disorder	I081	Disorders of both mitral and tricuspid valves
Heart Valve Disorder	I082	Disorders of both aortic and tricuspid valves
Heart Valve Disorder	I083	Combined disorders of mitral, aortic and tricuspid valves
Heart Valve Disorder	I088	Other multiple valve diseases
Heart Valve Disorder	I089	Multiple valve disease, unspecified
Hypertension	I10	Essential (primary) hypertension
Hypertension	I11	Hypertensive heart disease
Hypertension	I110	Hypertensive heart disease with (congestive) heart failure
Hypertension	I119	Hypertensive heart disease without (congestive) heart failure
Hypertension	I12	Hypertensive renal disease
CKD	I12	Hypertensive renal disease
Hypertension	I120	Hypertensive renal disease with renal failure
CKD	I120	Hypertensive renal disease with renal failure
Hypertension	I129	Hypertensive renal disease without renal failure
CKD	I129	Hypertensive renal disease without renal failure
Hypertension	I13	Hypertensive heart and renal disease
CKD	I13	Hypertensive heart and renal disease
Hypertension	I130	Hypertensive heart and renal disease with (congestive) heart failure
CKD	I130	Hypertensive heart and renal disease with (congestive) heart failure
Hypertension	I131	Hypertensive heart and renal disease with renal failure
CKD	I131	Hypertensive heart and renal disease with renal failure
Hypertension	I132	Hypertensive heart and renal disease with both
CKD	I132	Hypertensive heart and renal disease with both (congestive) heart failure and renal failure
Hypertension	I139	Hypertensive heart and renal disease, unspecified
CKD	I139	Hypertensive heart and renal disease, unspecified
Hypertension	I15	Secondary hypertension
Hypertension	I150	Renovascular hypertension
Hypertension	I151	Hypertension secondary to other renal disorders
Hypertension	I152	Hypertension secondary to endocrine disorders
Hypertension	I158	Other secondary hypertension
Hypertension	I159	Secondary hypertension, unspecified
Ischemic heart disease	I20	Angina pectoris
Ischemic heart disease	I200	Unstable angina
Ischemic heart disease	I201	Angina pectoris with documented spasm
Ischemic heart disease	I208	Other forms of angina pectoris
Ischemic heart disease	I209	Angina pectoris, unspecified
Ischemic heart disease	I21	Acute myocardial infarction
Ischemic heart disease	I210	Acute transmural myocardial infarction of anterior wall
Ischemic heart disease	I211	Acute transmural myocardial infarction of inferior wall
Ischemic heart disease	I212	Acute transmural myocardial infarction of other sites
Ischemic heart disease	I213	Acute transmural myocardial infarction of unspecified site
Ischemic heart disease	I214	Acute subendocardial myocardial infarction
Ischemic heart disease	I219	Acute myocardial infarction, unspecified
Ischemic heart disease	I22	Subsequent myocardial infarction
Ischemic heart disease	I220	Subsequent myocardial infarction of anterior wall
Ischemic heart disease	I221	Subsequent myocardial infarction of inferior wall
Ischemic heart disease	I228	Subsequent myocardial infarction of other sites
Ischemic heart disease	I229	Subsequent myocardial infarction of unspecified site
Ischemic heart disease	I23	Certain current complications following acute myocardial infarction
Ischemic heart disease	I230	Haemopericardium as current complication following acute myocardial infarction
Ischemic heart disease	I231	Atrial septal defect as current complication following acute myocardial infarction
Ischemic heart disease	I232	Ventricular septal defect as current complication following acute myocardial infarction
Ischemic heart disease	I233	Rupture of cardiac wall without haemopericardium as current complication following acute myocardial infarction
Ischemic heart disease	I234	Rupture of chordae tendineae as current complication following acute myocardial infarction
Ischemic heart disease	I235	Rupture of papillary muscle as current complication following acute myocardial infarction
Ischemic heart disease	I236	Thrombosis of atrium, auricular appendage, and ventricle as current complications following acute myocardial infarction
Ischemic heart disease	I238	Other current complications following acute myocardial infarction
Ischemic heart disease	I24	Other acute ischaemic heart diseases
Ischemic heart disease	I240	Coronary thrombosis not resulting in myocardial infarction
Ischemic heart disease	I241	Dressler syndrome
Ischemic heart disease	I248	Other forms of acute ischaemic heart disease
Ischemic heart disease	I249	Acute ischaemic heart disease, unspecified
Ischemic heart disease	I25	Chronic ischaemic heart disease
Ischemic heart disease	I250	Atherosclerotic cardiovascular disease, so described
Ischemic heart disease	I251	Atherosclerotic heart disease
Ischemic heart disease	I252	Old myocardial infarction
Ischemic heart disease	I253	Aneurysm of heart
Ischemic heart disease	I254	Coronary artery aneurysm and dissection
Ischemic heart disease	I255	Ischaemic cardiomyopathy
Ischemic heart disease	I256	Silent myocardial ischaemia
Ischemic heart disease	I258	Other forms of chronic ischaemic heart disease
Ischemic heart disease	I259	Chronic ischaemic heart disease, unspecified
Venous thrombotic disease	I26	Pulmonary embolism
Venous thrombotic disease	I260	Pulmonary embolism with mention of acute cor pulmonale
Venous thrombotic disease	I269	Pulmonary embolism without mention of acute cor pulmonale
Aneurysm	I281	Aneurysm of pulmonary artery
Heart Valve Disorder	I34	Nonrheumatic mitral valve disorders
Heart Valve Disorder	I340	Mitral (valve) insufficiency
Heart Valve Disorder	I341	Mitral (valve) prolapse
Heart Valve Disorder	I342	Nonrheumatic mitral (valve) stenosis
Heart Valve Disorder	I348	Other nonrheumatic mitral valve disorders
Heart Valve Disorder	I349	Nonrheumatic mitral valve disorder, unspecified
Heart Valve Disorder	I35	Nonrheumatic aortic valve disorders
Heart Valve Disorder	I350	Aortic (valve) stenosis
Heart Valve Disorder	I351	Aortic (valve) insufficiency
Heart Valve Disorder	I352	Aortic (valve) stenosis with insufficiency
Heart Valve Disorder	I358	Other aortic valve disorders
Heart Valve Disorder	I359	Aortic valve disorder, unspecified
Heart Valve Disorder	I36	Nonrheumatic tricuspid valve disorders
Heart Valve Disorder	I360	Nonrheumatic tricuspid (valve) stenosis
Heart Valve Disorder	I361	Nonrheumatic tricuspid (valve) insufficiency
Heart Valve Disorder	I362	Nonrheumatic tricuspid (valve) stenosis with insufficiency
Heart Valve Disorder	I368	Other nonrheumatic tricuspid valve disorders
Heart Valve Disorder	I369	Nonrheumatic tricuspid valve disorder, unspecified
Heart Valve Disorder	I37	Pulmonary valve disorders
Heart Valve Disorder	I370	Pulmonary valve stenosis
Heart Valve Disorder	I371	Pulmonary valve insufficiency
Heart Valve Disorder	I372	Pulmonary valve stenosis with insufficiency
Heart Valve Disorder	I378	Other pulmonary valve disorders
Heart Valve Disorder	I379	Pulmonary valve disorder, unspecified
Arrythmia	I44	Atrioventricular and left bundle-branch block
Arrythmia	I440	Atrioventricular block, first degree
Arrythmia	I441	Atrioventricular block, second degree
Arrythmia	I442	Atrioventricular block, complete
Arrythmia	I443	Other and unspecified atrioventricular block
Arrythmia	I444	Left anterior fascicular block
Arrythmia	I445	Left posterior fascicular block
Arrythmia	I446	Other and unspecified fascicular block
Arrythmia	I447	Left bundle-branch block, unspecified
Arrythmia	I45	Other conduction disorders
Arrythmia	I450	Right fascicular block
Arrythmia	I451	Other and unspecified right bundle-branch block
Arrythmia	I452	Bifascicular block
Arrythmia	I453	Trifascicular block
Arrythmia	I454	Nonspecific intraventricular block
Arrythmia	I455	Other specified heart block
Arrythmia	I456	Pre-excitation syndrome
Arrythmia	I458	Other specified conduction disorders
Arrythmia	I459	Conduction disorder, unspecified
Arrythmia	I47	Paroxysmal tachycardia
Arrythmia	I470	Re-entry ventricular arrhythmia
Arrythmia	I471	Supraventricular tachycardia
Arrythmia	I472	Ventricular tachycardia
Arrythmia	I479	Paroxysmal tachycardia, unspecified
Arrythmia	I48	Atrial fibrillation and flutter
Arrythmia	I480	Paroxysmal atrial fibrillation
Arrythmia	I481	Persistent atrial fibrillation
Arrythmia	I482	Chronic atrial fibrillation
Arrythmia	I483	Typical atrial flutter
Arrythmia	I484	Atypical atrial flutter
Arrythmia	I489	Atrial fibrillation and atrial flutter, unspecified
Arrythmia	I49	Other cardiac arrhythmias
Arrythmia	I490	Ventricular fibrillation and flutter
Arrythmia	I491	Atrial premature depolarization
Arrythmia	I492	Junctional premature depolarization
Arrythmia	I493	Ventricular premature depolarization
Arrythmia	I494	Other and unspecified premature depolarization
Arrythmia	I495	Sick sinus syndrome
Arrythmia	I498	Other specified cardiac arrhythmias
Arrythmia	I499	Cardiac arrhythmia, unspecified
Heart Failure	I50	Heart failure
Heart Failure	I500	Congestive heart failure
Heart Failure	I501	Left ventricular failure
Heart Failure	I509	Heart failure, unspecified
Stroke	I60	Subarachnoid haemorrhage
Stroke	I600	Subarachnoid haemorrhage from carotid siphon and bifurcation
Stroke	I601	Subarachnoid haemorrhage from middle cerebral artery
Stroke	I602	Subarachnoid haemorrhage from anterior communicating artery
Stroke	I603	Subarachnoid haemorrhage from posterior communicating artery
Stroke	I604	Subarachnoid haemorrhage from basilar artery
Stroke	I605	Subarachnoid haemorrhage from vertebral artery
Stroke	I606	Subarachnoid haemorrhage from other intracranial arteries
Stroke	I607	Subarachnoid haemorrhage from intracranial artery, unspecified
Stroke	I608	Other subarachnoid haemorrhage
Stroke	I609	Subarachnoid haemorrhage, unspecified
Stroke	I61	Intracerebral haemorrhage
Stroke	I610	Intracerebral haemorrhage in hemisphere, subcortical
Stroke	I611	Intracerebral haemorrhage in hemisphere, cortical
Stroke	I612	Intracerebral haemorrhage in hemisphere, unspecified
Stroke	I613	Intracerebral haemorrhage in brain stem
Stroke	I614	Intracerebral haemorrhage in cerebellum
Stroke	I615	Intracerebral haemorrhage, intraventricular
Stroke	I616	Intracerebral haemorrhage, multiple localized
Stroke	I618	Other intracerebral haemorrhage
Stroke	I619	Intracerebral haemorrhage, unspecified
Stroke	I62	Other nontraumatic intracranial haemorrhage
Stroke	I620	Nontraumatic subdural haemorrhage
Stroke	I621	Nontraumatic extradural haemorrhage
Stroke	I629	Intracranial haemorrhage (nontraumatic), unspecified
Stroke	I63	Cerebral infarction
Stroke	I630	Cerebral infarction due to thrombosis of precerebral arteries
Stroke	I631	Cerebral infarction due to embolism of precerebral arteries
Stroke	I632	Cerebral infarction due to unspecified occlusion or stenosis of precerebral arteries
Stroke	I633	Cerebral infarction due to thrombosis of cerebral arteries
Stroke	I634	Cerebral infarction due to embolism of cerebral arteries
Stroke	I635	Cerebral infarction due to unspecified occlusion or stenosis of cerebral arteries
Stroke	I636	Cerebral infarction due to cerebral venous thrombosis, nonpyogenic
Stroke	I638	Other cerebral infarction
Stroke	I639	Cerebral infarction, unspecified
Stroke	I64	Stroke, not specified as haemorrhage or infarction
Aneurysm	I671	Cerebral aneurysm, nonruptured
Hypertension	I674	Hypertensive encephalopathy
Venous thrombotic disease	I676	Nonpyogenic thrombosis of intracranial venous system
Stroke	I69	Sequelae of cerebrovascular disease
Stroke	I690	Sequelae of subarachnoid haemorrhage
Stroke	I691	Sequelae of intracerebral haemorrhage
Stroke	I692	Sequelae of other nontraumatic intracranial haemorrhage
Stroke	I693	Sequelae of cerebral infarction
Stroke	I694	Sequelae of stroke, not specified as haemorrhage or infarction
Stroke	I698	Sequelae of other and unspecified cerebrovascular diseases
Peripheral arterial disease	I702	Atherosclerosis of arteries of extremities
Peripheral arterial disease	I708	Atherosclerosis of other arteries
Peripheral arterial disease	I709	Generalized and unspecified atherosclerosis
Aneurysm	I71	Aortic aneurysm and dissection
Aneurysm	I710	Dissection of aorta [any part]
Aneurysm	I711	Thoracic aortic aneurysm, ruptured
Aneurysm	I712	Thoracic aortic aneurysm, without mention of rupture
Aneurysm	I713	Abdominal aortic aneurysm, ruptured
Aneurysm	I714	Abdominal aortic aneurysm, without mention of rupture
Aneurysm	I715	Thoracoabdominal aortic aneurysm, ruptured
Aneurysm	I716	Thoracoabdominal aortic aneurysm, without mention of rupture
Aneurysm	I718	Aortic aneurysm of unspecified site, ruptured
Aneurysm	I719	Aortic aneurysm of unspecified site, without mention of rupture
Aneurysm	I72	Other aneurysm and dissection
Aneurysm	I720	Aneurysm and dissection of carotid artery
Aneurysm	I721	Aneurysm and dissection of artery of upper extremity
Aneurysm	I722	Aneurysm and dissection of renal artery
Aneurysm	I723	Aneurysm and dissection of iliac artery
Aneurysm	I724	Aneurysm and dissection of artery of lower extremity
Aneurysm	I725	Aneurysm and dissection of other precerebral arteries
Aneurysm	I726	Aneurysm and dissection of vertebral artery
Aneurysm	I728	Aneurysm and dissection of other specified arteries
Aneurysm	I729	Aneurysm and dissection of unspecified site
Peripheral arterial disease	I73	Other peripheral vascular diseases
Peripheral arterial disease	I730	Raynaud syndrome
Peripheral arterial disease	I731	Thrmboangiitis obliterans (Buerger)
Peripheral arterial disease	I738	Other specified peripheral vascular diseases
Peripheral arterial disease	I739	Peripheral vascular disease, unspecified
Aneurysm	I790	Aneurysm of aorta in diseases classified elsewhere
Venous thrombotic disease	I81	Portal vein thrombosis
Venous thrombotic disease	I82	Other venous embolism and thrombosis
Venous thrombotic disease	I820	Budd-Chiari syndrome
Venous thrombotic disease	I821	Thrombophlebitis migrans
Venous thrombotic disease	I822	Embolism and thrombosis of vena cava
Venous thrombotic disease	I823	Embolism and thrombosis of renal vein
Venous thrombotic disease	I828	Embolism and thrombosis of other specified veins
Venous thrombotic disease	I829	Embolism and thrombosis of unspecified vein
Chronic liver disease	I85	Oesophageal varices
Chronic liver disease	I850	Oesophageal varices with bleeding
Chronic liver disease	I859	Oesophageal varices without bleeding
Chronic liver disease	I982	Oesophageal varices without bleeding in diseases classified elsewhere
Chronic obstructive pulmonary disease	J41	Simple and mucopurulent chronic bronchitis
Chronic obstructive pulmonary disease	J410	Simple chronic bronchitis
Chronic obstructive pulmonary disease	J411	Mucopurulent chronic bronchitis
Chronic obstructive pulmonary disease	J418	Mucopurulent chronic bronchitis
Chronic obstructive pulmonary disease	J42	Unspecified chronic bronchitis
Chronic obstructive pulmonary disease	J43	Emphysema
Chronic obstructive pulmonary disease	J430	MacLeod syndrome
Chronic obstructive pulmonary disease	J431	Panlobular emphysema
Chronic obstructive pulmonary disease	J432	Centrilobular emphysema
Chronic obstructive pulmonary disease	J438	Other emphysema
Chronic obstructive pulmonary disease	J439	Emphysema, unspecified
Chronic obstructive pulmonary disease	J44	Other chronic obstructive pulmonary disease
Chronic obstructive pulmonary disease	J440	Chronic obstructive pulmonary disease with acute lower respiratory infection
Chronic obstructive pulmonary disease	J441	Chronic obstructive pulmonary disease with acute exacerbation, unspecified
Chronic obstructive pulmonary disease	J448	Other specified chronic obstructive pulmonary disease
Chronic obstructive pulmonary disease	J449	Chronic obstructive pulmonary disease, unspecified
Asthma	J45	Asthma
Asthma	J450	Predominantly allergic asthma
Asthma	J451	Nonallergic asthma
Asthma	J458	Mixed asthma
Asthma	J459	Asthma, unspecified
Asthma	J46	Status asthmaticus
Bronchiectasis	J47	Bronchiectasis
Peptic ulcer	K254	Gastric ulcer : chronic or unspecified with haemorrhage
Peptic ulcer	K255	Gastric ulcer : chronic or unspecified with perforation
Peptic ulcer	K256	Gastric ulcer : chronic or unspecified with both haemorrhage and perforation
Peptic ulcer	K257	Gastric ulcer : chronic without haemorrhage or perforation
Peptic ulcer	K264	Duodenal ulcer : chronic or unspecified with haemorrhage
Peptic ulcer	K265	Duodenal ulcer : chronic or unspecified with perforation
Peptic ulcer	K266	Duodenal ulcer : chronic or unspecified with both haemorrhage and perforation
Peptic ulcer	K267	Duodenal ulcer : chronic without haemorrhage or perforation
Peptic ulcer	K274	Peptic ulcer : chronic or unspecified with haemorrhage
Peptic ulcer	K275	Peptic ulcer : chronic or unspecified with perforation
Peptic ulcer	K276	Peptic ulcer : chronic or unspecified with both haemorrhage and perforation
Peptic ulcer	K277	Peptic ulcer : chronic without haemorrhage or perforation
Peptic ulcer	K284	Gastrojejunal ulcer : chronic or unspecified with haemorrhage
Peptic ulcer	K285	Gastrojejunal ulcer : chronic or unspecified with perforation
Peptic ulcer	K286	Gastrojejunal ulcer : chronic or unspecified with both haemorrhage and perforation
Peptic ulcer	K287	Gastrojejunal ulcer : chronic without haemorrhage or perforation
Inflammatory bowel disease	K50	Crohn disease [regional enteritis]
Inflammatory bowel disease	K500	Crohn disease of small intestine
Inflammatory bowel disease	K501	Crohn disease of large intestine
Inflammatory bowel disease	K508	Other Crohn disease
Inflammatory bowel disease	K509	Crohn disease, unspecified
Inflammatory bowel disease	K51	Ulcerative colitis
Inflammatory bowel disease	K510	Ulcerative (chronic) pancolitis
Inflammatory bowel disease	K512	Ulcerative (chronic) proctitis
Inflammatory bowel disease	K513	Ulcerative (chronic) rectosigmoiditis
Inflammatory bowel disease	K514	Inflammatory polyps
Inflammatory bowel disease	K515	Left sided colitis
Inflammatory bowel disease	K518	Other ulcerative colitis
Inflammatory bowel disease	K519	Ulcerative colitis, unspecified
Inflammatory bowel disease	K528	Other specified noninfective gastroenteritis and colitis
Inflammatory bowel disease	K529	Noninfective gastroenteritis and colitis, unspecified
Tuberculosis	K673	Tuberculous peritonitis
Chronic liver disease	K70	Alcoholic liver disease
Chronic liver disease	K700	Alcoholic fatty liver
Chronic liver disease	K701	Alcoholic hepatitis
Chronic liver disease	K702	Alcoholic fibrosis and sclerosis of liver
Chronic liver disease	K703	Alcoholic cirrhosis of liver
Chronic liver disease	K704	Alcoholic hepatic failure
Chronic liver disease	K709	Alcoholic liver disease, unspecified
Chronic liver disease	K713	Toxic liver disease with chronic persistent hepatitis
Chronic liver disease	K714	Toxic liver disease with chronic lobular hepatitis
Chronic liver disease	K715	Toxic liver disease with chronic active hepatitis
Chronic liver disease	K716	Toxic liver disease with hepatitis, not elsewhere classified
Chronic liver disease	K717	Toxic liver disease with fibrosis and cirrhosis of liver
Chronic liver disease	K718	Toxic liver disease with other disorders of liver
Chronic liver disease	K719	Toxic liver disease, unspecified
Chronic liver disease	K721	Chronic hepatic failure
Chronic liver disease	K729	Hepatic failure, unspecified
Chronic liver disease	K73	Chronic hepatitis, not elsewhere classified
Chronic liver disease	K730	Chronic persistent hepatitis, not elsewhere classified
Chronic liver disease	K731	Chronic lobular hepatitis, not elsewhere classified
Chronic liver disease	K732	Chronic active hepatitis, not elsewhere classified
Chronic liver disease	K738	Other chronic hepatitis, not elsewhere classified
Chronic liver disease	K739	Chronic hepatitis, unspecified
Chronic liver disease	K74	Fibrosis and cirrhosis of liver
Chronic liver disease	K740	Hepatic fibrosis
Chronic liver disease	K741	Hepatic sclerosis
Chronic liver disease	K742	Hepatic fibrosis with hepatic sclerosis
Chronic liver disease	K743	Primary biliary cirrhosis
Chronic liver disease	K744	Secondary biliary cirrhosis
Chronic liver disease	K745	Biliary cirrhosis, unspecified
Chronic liver disease	K746	Other and unspecified cirrhosis of liver
Chronic liver disease	K752	Nonspecific reactive hepatitis
Chronic liver disease	K754	Autoimmune hepatitis
Chronic liver disease	K758	Other specified inflammatory liver diseases
Chronic liver disease	K759	Inflammatory liver disease, unspecified
Chronic liver disease	K760	Fatty (change of) liver, not elsewhere classified
Chronic liver disease	K761	Chronic passive congestion of liver
Chronic liver disease	K762	Central haemorrhagic necrosis of liver
Chronic liver disease	K764	Peliosis hepatis
Chronic liver disease	K765	Hepatic veno-occlusive disease
Chronic liver disease	K766	Portal hypertension
Chronic liver disease	K767	Hepatorenal syndrome
Chronic liver disease	K768	Other specified diseases of liver
Chronic liver disease	K769	Liver disease, unspecified
Chronic liver disease	K77	Liver disorders in diseases classified elsewhere
Chronic liver disease	K770	Liver disorders in infectious and parasitic diseases classified elsewhere
Chronic liver disease	K778	Liver disorders in other diseases classified elsewhere
Chronic pancreatic disease	K860	Alcohol-induced chronic pancreatitis
Chronic pancreatic disease	K861	Other chronic pancreatitis
Tuberculosis	K930	Tuberculous disorders of intestines, peritoneum and mesenteric glands
Connective tissue disease	M05	Seropositive rheumatoid arthritis
Connective tissue disease	M050	Felty syndrome
Connective tissue disease	M051	Rheumatoid lung disease
Connective tissue disease	M052	Rheumatoid vasculitis
Connective tissue disease	M053	Rheumatoid arthritis with involvement of other organs and systems
Connective tissue disease	M058	Other seropositive rheumatoid arthritis
Connective tissue disease	M059	Seropositive rheumatoid arthritis, unspecified
Connective tissue disease	M06	Other rheumatoid arthritis
Connective tissue disease	M060	Seronegative rheumatoid arthritis
Connective tissue disease	M061	Adult-onset Still disease
Connective tissue disease	M062	Rheumatoid bursitis
Connective tissue disease	M063	Rheumatoid nodule
Connective tissue disease	M064	Inflammatory polyarthropathy
Connective tissue disease	M068	Other specified rheumatoid arthritis
Connective tissue disease	M069	Rheumatoid arthritis, unspecified
Connective tissue disease	M082	Juvenile arthritis with systemic onset
Connective tissue disease	M083	Juvenile polyarthritis (seronegative)
Connective tissue disease	M084	Pauciarticular juvenile arthritis
Connective tissue disease	M088	Other juvenile arthritis
Connective tissue disease	M089	Juvenile arthritis, unspecified
Gout	M10	Gout
Gout	M100	Idiopathic gout
Gout	M101	Lead-induced gout
Gout	M102	Drug-induced gout
Gout	M103	Gout due to impairment of renal function
Gout	M104	Other secondary gout
Gout	M109	Gout, unspecified
Osteoarthritis	M16	Coxarthrosis [arthrosis of hip]
Osteoarthritis	M160	Primary coxarthrosis, bilateral
Osteoarthritis	M161	Other primary coxarthrosis
Osteoarthritis	M162	Coxarthrosis resulting from dysplasia, bilateral
Osteoarthritis	M163	Other dysplastic coxarthrosis
Osteoarthritis	M164	Post-traumatic coxarthrosis, bilateral
Osteoarthritis	M165	Other post-traumatic coxarthrosis
Osteoarthritis	M166	Other secondary coxarthrosis, bilateral
Osteoarthritis	M167	Other secondary coxarthrosis
Osteoarthritis	M169	Coxarthrosis, unspecified
Osteoarthritis	M17	Gonarthrosis [arthrosis of knee]
Osteoarthritis	M170	Primary gonarthrosis, bilateral
Osteoarthritis	M171	Other primary gonarthrosis
Osteoarthritis	M172	Post-traumatic gonarthrosis, bilateral
Osteoarthritis	M173	Other post-traumatic gonarthrosis
Osteoarthritis	M174	Other secondary gonarthrosis, bilateral
Osteoarthritis	M175	Other secondary gonarthrosis
Osteoarthritis	M179	Gonarthrosis, unspecified
Osteoarthritis	M18	Arthrosis of first carpometacarpal joint
Osteoarthritis	M180	Primary arthrosis of first carpometacarpal joints, bilateral
Osteoarthritis	M181	Other primary arthrosis of first carpometacarpal joint
Osteoarthritis	M182	Post-traumatic arthrosis of first carpometacarpal joints, bilateral
Osteoarthritis	M183	Other post-traumatic arthrosis of first carpometacarpal joint
Osteoarthritis	M184	Other secondary arthrosis of first carpometacarpal joints, bilateral
Osteoarthritis	M185	Other secondary arthrosis of first carpometacarpal joint
Osteoarthritis	M189	Arthrosis of first carpometacarpal joint, unspecified
Connective tissue disease	M315	Giant cell arteritis with polymyalgia rheumatica
Connective tissue disease	M32	Systemic lupus erythematosus
Connective tissue disease	M320	Drug-induced systemic lupus erythematosus
Connective tissue disease	M321	Systemic lupus erythematosus with organ or system involvement
Connective tissue disease	M328	Other forms of systemic lupus erythematosus
Connective tissue disease	M329	Systemic lupus erythematosus, unspecified
Connective tissue disease	M33	Dermatopolymyositis
Connective tissue disease	M330	Juvenile dermatomyositis
Connective tissue disease	M331	Other dermatomyositis
Connective tissue disease	M332	Polymyositis
Connective tissue disease	M339	Dermatopolymyositis, unspecified
Connective tissue disease	M34	Systemic sclerosis
Connective tissue disease	M340	Progressive systemic sclerosis
Connective tissue disease	M341	CR(E)ST syndrome
Connective tissue disease	M342	Systemic sclerosis induced by drugs and chemicals
Connective tissue disease	M348	Other forms of systemic sclerosis
Connective tissue disease	M349	Systemic sclerosis, unspecified
Connective tissue disease	M350	Sicca syndrome [Sjögren]
Connective tissue disease	M351	Other overlap syndromes
Connective tissue disease	M353	Polymyalgia rheumatica
Tuberculosis	M490	Tuberculosis of spine
Osteoporosis	M80	Osteoporosis with pathological fracture
Osteoporosis	M800	Postmenopausal osteoporosis with pathological fracture
Osteoporosis	M801	Postoophorectomy osteoporosis with pathological fracture
Osteoporosis	M802	Osteoporosis of disuse with pathological fracture
Osteoporosis	M803	Postsurgical malabsorption osteoporosis with pathological fracture
Osteoporosis	M804	Drug-induced osteoporosis with pathological fracture
Osteoporosis	M805	Idiopathic osteoporosis with pathological fracture
Osteoporosis	M808	Other osteoporosis with pathological fracture
Osteoporosis	M809	Unspecified osteoporosis with pathological fracture
Osteoporosis	M81	Osteoporosis without pathological fracture
Osteoporosis	M810	Postmenopausal osteoporosis
Osteoporosis	M811	Postoophorectomy osteoporosis
Osteoporosis	M812	Osteoporosis of disuse
Osteoporosis	M813	Postsurgical malabsorption osteoporosis
Osteoporosis	M814	Drug-induced osteoporosis
Osteoporosis	M815	Idiopathic osteoporosis
Osteoporosis	M816	Localized osteoporosis [Lequesne]
Osteoporosis	M818	Other osteoporosis
Osteoporosis	M819	Osteoporosis, unspecified
Osteoporosis	M82	Osteoporosis in diseases classified elsewhere
Osteoporosis	M820	Osteoporosis in multiple myelomatosis
Osteoporosis	M821	Osteoporosis in endocrine disorders
Osteoporosis	M828	Osteoporosis in other diseases classified elsewhere
CKD	N02	Recurrent and persistent haematuria
CKD	N020	Minor glomerular abnormality
CKD	N021	Focal and segmental glomerular lesions
CKD	N022	Diffuse membranous glomerulonephritis
CKD	N023	Diffuse mesangial proliferative glomerulonephritis
CKD	N024	Diffuse endocapillary proliferative glomerulonephritis
CKD	N025	Diffuse mesangiocapillary glomerulonephritis
CKD	N026	Dense deposit disease
CKD	N027	Diffuse crescentic glomerulonephritis
CKD	N028	Other
CKD	N029	Unspecified
CKD	N03	Chronic nephritic syndrome
CKD	N030	Minor glomerular abnormality
CKD	N031	Focal and segmental glomerular lesions
CKD	N032	Diffuse membranous glomerulonephritis
CKD	N033	Diffuse mesangial proliferative glomerulonephritis
CKD	N034	Diffuse endocapillary proliferative glomerulonephritis
CKD	N035	Diffuse mesangiocapillary glomerulonephritis
CKD	N036	Dense deposit disease
CKD	N037	Diffuse crescentic glomerulonephritis
CKD	N038	Other
CKD	N039	Unspecified
CKD	N04	Nephrotic syndrome
CKD	N040	Minor glomerular abnormality
CKD	N041	Focal and segmental glomerular lesions
CKD	N042	Diffuse membranous glomerulonephritis
CKD	N043	Diffuse mesangial proliferative glomerulonephritis
CKD	N044	Diffuse endocapillary proliferative glomerulonephritis
CKD	N045	Diffuse mesangiocapillary glomerulonephritis
CKD	N046	Dense deposit disease
CKD	N047	Diffuse crescentic glomerulonephritis
CKD	N048	Other
CKD	N049	Unspecified
CKD	N05	Unspecified nephritic syndrome
CKD	N050	Minor glomerular abnormality
CKD	N051	Focal and segmental glomerular lesions
CKD	N052	Diffuse membranous glomerulonephritis
CKD	N053	Diffuse mesangial proliferative glomerulonephritis
CKD	N054	Diffuse endocapillary proliferative glomerulonephritis
CKD	N055	Diffuse mesangiocapillary glomerulonephritis
CKD	N056	Dense deposit disease
CKD	N057	Diffuse crescentic glomerulonephritis
CKD	N058	Other
CKD	N059	Unspecified
CKD	N06	Isolated proteinuria with specified morphological lesion
CKD	N060	Minor glomerular abnormality
CKD	N061	Focal and segmental glomerular lesions
CKD	N062	Diffuse membranous glomerulonephritis
CKD	N063	Diffuse mesangial proliferative glomerulonephritis
CKD	N064	Diffuse endocapillary proliferative glomerulonephritis
CKD	N065	Diffuse mesangiocapillary glomerulonephritis
CKD	N066	Dense deposit disease
CKD	N067	Diffuse crescentic glomerulonephritis
CKD	N068	Other
CKD	N069	Unspecified
CKD	N07	Hereditary nephropathy, not elsewhere classified
CKD	N070	Minor glomerular abnormality
CKD	N071	Focal and segmental glomerular lesions
CKD	N072	Diffuse membranous glomerulonephritis
CKD	N073	Diffuse mesangial proliferative glomerulonephritis
CKD	N074	Diffuse endocapillary proliferative glomerulonephritis
CKD	N075	Diffuse mesangiocapillary glomerulonephritis
CKD	N076	Dense deposit disease
CKD	N077	Diffuse crescentic glomerulonephritis
CKD	N078	Other
CKD	N079	Unspecified
CKD	N08	Glomerular disorders in diseases classified elsewhere
CKD	N080	Glomerular disorders in infectious and parasitic diseases classified elsewhere
CKD	N081	Glomerular disorders in neoplastic diseases
CKD	N082	Glomerular disorders in blood diseases and disorders involving the immune mechanism
CKD	N083	Glomerular disorders in diabetes mellitus
CKD	N084	Glomerular disorders in other endocrine, nutritional and metabolic diseases
CKD	N085	Glomerular disorders in systemic connective tissue disorders
CKD	N088	Glomerular disorders in other diseases classified elsewhere
Chronic urinary tract infection	N110	Nonobstructive reflux-associated chronic pyelonephritis
Chronic urinary tract infection	N111	Chronic obstructive pyelonephritis
CKD	N150	Balkan nephropathy
CKD	N18	Chronic kidney disease
CKD	N181	Chronic kidney disease, stage 1
CKD	N182	Chronic kidney disease, stage 2
CKD	N183	Chronic kidney disease, stage 3
CKD	N184	Chronic kidney disease, stage 4
CKD	N185	Chronic kidney disease, stage 5
CKD	N189	Chronic kidney disease, unspecified
CKD	N19	Unspecified kidney failure
Chronic urinary tract infection	N301	Interstitial cystitis (chronic)
Chronic urinary tract infection	N302	Other chronic cystitis
Tuberculosis	N740	Tuberculous infection of cervix uteri
Tuberculosis	N741	Female tuberculous pelvic inflammatory disease
Endometriosis	N80	Endometriosis
Endometriosis	N800	Endometriosis of uterus
Endometriosis	N801	Endometriosis of ovary
Endometriosis	N802	Endometriosis of fallopian tube
Endometriosis	N803	Endometriosis of pelvic peritoneum
Endometriosis	N804	Endometriosis of rectovaginal septum and vagina
Endometriosis	N805	Endometriosis of intestine
Endometriosis	N806	Endometriosis in cutaneous scar
Endometriosis	N808	Other endometriosis
Endometriosis	N809	Endometriosis, unspecified
Venous thrombotic disease	O087	Other venous complications following abortion and ectopic and molar pregnancy
HIV/AIDS	O987	Human immunodeficiency virus [HIV] disease complicating pregnancy, childbirth and the puerperium
Congenital disease and chromosomal abnormalities	P370	Congenital tuberculosis
Congenital disease and chromosomal abnormalities	P960	Congenital renal failure
Drug or alcohol misuse	P961	Neonatal withdrawal symptoms from maternal use of drugs of addiction
Congenital disease and chromosomal abnormalities	Q00	Anencephaly and similar malformations
Congenital disease and chromosomal abnormalities	Q000	Anencephaly
Congenital disease and chromosomal abnormalities	Q001	Craniorachischisis
Congenital disease and chromosomal abnormalities	Q002	Iniencephaly
Congenital disease and chromosomal abnormalities	Q01	Encephalocele
Congenital disease and chromosomal abnormalities	Q010	Frontal encephalocele
Congenital disease and chromosomal abnormalities	Q011	Nasofrontal encephalocele
Congenital disease and chromosomal abnormalities	Q012	Occipital encephalocele
Congenital disease and chromosomal abnormalities	Q018	Encephalocele of other sites
Congenital disease and chromosomal abnormalities	Q019	Encephalocele, unspecified
Congenital disease and chromosomal abnormalities	Q02	Microcephaly
Congenital disease and chromosomal abnormalities	Q03	Congenital hydrocephalus
Congenital disease and chromosomal abnormalities	Q030	Malformations of aqueduct of Sylvius
Congenital disease and chromosomal abnormalities	Q031	Atresia of foramina of Magendie and Luschka
Congenital disease and chromosomal abnormalities	Q038	Other congenital hydrocephalus
Congenital disease and chromosomal abnormalities	Q039	Congenital hydrocephalus, unspecified
Congenital disease and chromosomal abnormalities	Q04	Other congenital malformations of brain
Congenital disease and chromosomal abnormalities	Q040	Congenital malformations of corpus callosum
Congenital disease and chromosomal abnormalities	Q041	Arhinencephaly
Congenital disease and chromosomal abnormalities	Q042	Holoprosencephaly
Congenital disease and chromosomal abnormalities	Q043	Other reduction deformities of brain
Congenital disease and chromosomal abnormalities	Q044	Septo-optic dysplasia
Congenital disease and chromosomal abnormalities	Q045	Megalencephaly
Congenital disease and chromosomal abnormalities	Q046	Congenital cerebral cysts
Congenital disease and chromosomal abnormalities	Q048	Other specified congenital malformations of brain
Congenital disease and chromosomal abnormalities	Q049	Congenital malformation of brain, unspecified
Congenital disease and chromosomal abnormalities	Q05	Spina bifida
Congenital disease and chromosomal abnormalities	Q050	Cervical spina bifida with hydrocephalus
Congenital disease and chromosomal abnormalities	Q051	Thoracic spina bifida with hydrocephalus
Congenital disease and chromosomal abnormalities	Q052	Lumbar spina bifida with hydrocephalus
Congenital disease and chromosomal abnormalities	Q053	Sacral spina bifida with hydrocephalus
Congenital disease and chromosomal abnormalities	Q054	Unspecified spina bifida with hydrocephalus
Congenital disease and chromosomal abnormalities	Q055	Cervical spina bifida without hydrocephalus
Congenital disease and chromosomal abnormalities	Q056	Thoracic spina bifida without hydrocephalus
Congenital disease and chromosomal abnormalities	Q057	Lumbar spina bifida without hydrocephalus
Congenital disease and chromosomal abnormalities	Q058	Sacral spina bifida without hydrocephalus
Congenital disease and chromosomal abnormalities	Q059	Spina bifida, unspecified
Congenital disease and chromosomal abnormalities	Q06	Other congenital malformations of spinal cord
Congenital disease and chromosomal abnormalities	Q060	Amyelia
Congenital disease and chromosomal abnormalities	Q061	Hypoplasia and dysplasia of spinal cord
Congenital disease and chromosomal abnormalities	Q062	Diastematomyelia
Congenital disease and chromosomal abnormalities	Q063	Other congenital cauda equina malformations
Congenital disease and chromosomal abnormalities	Q064	Hydromyelia
Congenital disease and chromosomal abnormalities	Q068	Other specified congenital malformations of spinal cord
Congenital disease and chromosomal abnormalities	Q069	Congenital malformation of spinal cord, unspecified
Congenital disease and chromosomal abnormalities	Q07	Other congenital malformations of nervous system
Congenital disease and chromosomal abnormalities	Q070	Arnold-Chiari syndrome
Congenital disease and chromosomal abnormalities	Q078	Other specified congenital malformations of nervous system
Congenital disease and chromosomal abnormalities	Q079	Congenital malformation of nervous system, unspecified
Congenital disease and chromosomal abnormalities	Q10	Congenital malformations of eyelid, lacrimal apparatus and orbit
Congenital disease and chromosomal abnormalities	Q100	Congenital ptosis
Congenital disease and chromosomal abnormalities	Q101	Congenital ectropion
Congenital disease and chromosomal abnormalities	Q102	Congenital entropion
Congenital disease and chromosomal abnormalities	Q103	Other congenital malformations of eyelid
Congenital disease and chromosomal abnormalities	Q104	Absence and agenesis of lacrimal apparatus
Congenital disease and chromosomal abnormalities	Q105	Congenital stenosis and stricture of lacrimal duct
Congenital disease and chromosomal abnormalities	Q106	Other congenital malformations of lacrimal apparatus
Congenital disease and chromosomal abnormalities	Q107	Congenital malformation of orbit
Congenital disease and chromosomal abnormalities	Q11	Anophthalmos, microphthalmos and macrophthalmos
Congenital disease and chromosomal abnormalities	Q110	Cystic eyeball
Congenital disease and chromosomal abnormalities	Q111	Other anophthalmos
Congenital disease and chromosomal abnormalities	Q112	Microphthalmos
Congenital disease and chromosomal abnormalities	Q113	Macrophthalmos
Congenital disease and chromosomal abnormalities	Q12	Congenital lens malformations
Congenital disease and chromosomal abnormalities	Q120	Congenital cataract
Congenital disease and chromosomal abnormalities	Q121	Congenital displaced lens
Congenital disease and chromosomal abnormalities	Q122	Coloboma of lens
Congenital disease and chromosomal abnormalities	Q123	Congenital aphakia
Congenital disease and chromosomal abnormalities	Q124	Spherophakia
Congenital disease and chromosomal abnormalities	Q128	Other congenital lens malformations
Congenital disease and chromosomal abnormalities	Q129	Congenital lens malformation, unspecified
Congenital disease and chromosomal abnormalities	Q13	Congenital malformations of anterior segment of eye
Congenital disease and chromosomal abnormalities	Q130	Coloboma of iris
Congenital disease and chromosomal abnormalities	Q131	Absence of iris
Congenital disease and chromosomal abnormalities	Q132	Other congenital malformations of iris
Congenital disease and chromosomal abnormalities	Q133	Congenital corneal opacity
Congenital disease and chromosomal abnormalities	Q134	Other congenital corneal malformations
Congenital disease and chromosomal abnormalities	Q135	Blue sclera
Congenital disease and chromosomal abnormalities	Q138	Other congenital malformations of anterior segment of eye
Congenital disease and chromosomal abnormalities	Q139	Congenital malformation of anterior segment of eye, unspecified
Congenital disease and chromosomal abnormalities	Q14	Congenital malformations of posterior segment of eye
Congenital disease and chromosomal abnormalities	Q140	Congenital malformation of vitreous humour
Congenital disease and chromosomal abnormalities	Q141	Congenital malformation of retina
Congenital disease and chromosomal abnormalities	Q142	Congenital malformation of optic disc
Congenital disease and chromosomal abnormalities	Q143	Congenital malformation of choroid
Congenital disease and chromosomal abnormalities	Q148	Other congenital malformations of posterior segment of eye
Congenital disease and chromosomal abnormalities	Q149	Congenital malformation of posterior segment of eye, unspecified
Congenital disease and chromosomal abnormalities	Q15	Other congenital malformations of eye
Congenital disease and chromosomal abnormalities	Q150	Congenital glaucoma
Congenital disease and chromosomal abnormalities	Q158	Other specified congenital malformations of eye
Congenital disease and chromosomal abnormalities	Q159	Congenital malformation of eye, unspecified
Congenital disease and chromosomal abnormalities	Q16	Congenital malformations of ear causing impairment of hearing
Congenital disease and chromosomal abnormalities	Q160	Congenital absence of (ear) auricle
Congenital disease and chromosomal abnormalities	Q161	Congenital absence, atresia and stricture of auditory canal (external)
Congenital disease and chromosomal abnormalities	Q162	Absence of eustachian tube
Congenital disease and chromosomal abnormalities	Q163	Congenital malformation of ear ossicles
Congenital disease and chromosomal abnormalities	Q164	Other congenital malformations of middle ea
Congenital disease and chromosomal abnormalities	Q165	Congenital malformation of inner ear
Congenital disease and chromosomal abnormalities	Q169	Congenital malformation of ear causing impairment of hearing, unspecified
Congenital disease and chromosomal abnormalities	Q17	Other congenital malformations of ear
Congenital disease and chromosomal abnormalities	Q178	Other specified congenital malformations of ear
Congenital disease and chromosomal abnormalities	Q179	Congenital malformation of ear, unspecified
Congenital disease and chromosomal abnormalities	Q18	Other congenital malformations of face and neck
Congenital disease and chromosomal abnormalities	Q180	Sinus, fistula and cyst of branchial cleft
Congenital disease and chromosomal abnormalities	Q182	Other branchial cleft malformations
Congenital disease and chromosomal abnormalities	Q183	Webbing of neck
Congenital disease and chromosomal abnormalities	Q188	Other specified congenital malformations of face and neck
Congenital disease and chromosomal abnormalities	Q189	Congenital malformation of face and neck, unspecified
Congenital disease and chromosomal abnormalities	Q20	Congenital malformations of cardiac chambers and connections
Congenital disease and chromosomal abnormalities	Q200	Common arterial trunk
Congenital disease and chromosomal abnormalities	Q201	Double outlet right ventricle
Congenital disease and chromosomal abnormalities	Q202	Double outlet left ventricle
Congenital disease and chromosomal abnormalities	Q203	Discordant ventriculoarterial connection
Congenital disease and chromosomal abnormalities	Q204	Double inlet ventricle
Congenital disease and chromosomal abnormalities	Q205	Discordant atrioventricular connection
Congenital disease and chromosomal abnormalities	Q206	Isomerism of atrial appendages
Congenital disease and chromosomal abnormalities	Q208	Other congenital malformations of cardiac chambers and connections
Congenital disease and chromosomal abnormalities	Q209	Congenital malformation of cardiac chambers and connections, unspecified
Congenital disease and chromosomal abnormalities	Q21	Congenital malformations of cardiac septa
Congenital disease and chromosomal abnormalities	Q210	Ventricular septal defect
Congenital disease and chromosomal abnormalities	Q211	Atrial septal defect
Congenital disease and chromosomal abnormalities	Q212	Atrioventricular septal defect
Congenital disease and chromosomal abnormalities	Q213	Tetralogy of Fallot
Congenital disease and chromosomal abnormalities	Q214	Aortopulmonary septal defect
Congenital disease and chromosomal abnormalities	Q218	Other congenital malformations of cardiac septa
Congenital disease and chromosomal abnormalities	Q219	Congenital malformation of cardiac septum, unspecified
Congenital disease and chromosomal abnormalities	Q22	Congenital malformations of pulmonary and tricuspid valves
Congenital disease and chromosomal abnormalities	Q220	Pulmonary valve atresia
Congenital disease and chromosomal abnormalities	Q221	Congenital pulmonary valve stenosis
Congenital disease and chromosomal abnormalities	Q222	Congenital pulmonary valve insufficiency
Congenital disease and chromosomal abnormalities	Q223	Other congenital malformations of pulmonary valve
Congenital disease and chromosomal abnormalities	Q224	Congenital tricuspid stenosis
Congenital disease and chromosomal abnormalities	Q225	Ebstein anomaly
Congenital disease and chromosomal abnormalities	Q226	Hypoplastic right heart syndrome
Congenital disease and chromosomal abnormalities	Q228	Other congenital malformations of tricuspid valve
Congenital disease and chromosomal abnormalities	Q229	Congenital malformation of tricuspid valve, unspecified
Congenital disease and chromosomal abnormalities	Q23	Congenital malformations of aortic and mitral valves
Congenital disease and chromosomal abnormalities	Q230	Congenital stenosis of aortic valve
Congenital disease and chromosomal abnormalities	Q231	Congenital insufficiency of aortic valve
Congenital disease and chromosomal abnormalities	Q232	Congenital mitral stenosis
Congenital disease and chromosomal abnormalities	Q233	Congenital mitral insufficiency
Congenital disease and chromosomal abnormalities	Q234	Hypoplastic left heart syndrome
Congenital disease and chromosomal abnormalities	Q238	Other congenital malformations of aortic and mitral valves
Congenital disease and chromosomal abnormalities	Q239	Congenital malformation of aortic and mitral valves, unspecified
Congenital disease and chromosomal abnormalities	Q24	Other congenital malformations of heart
Congenital disease and chromosomal abnormalities	Q240	Dextrocardia
Congenital disease and chromosomal abnormalities	Q241	Laevocardia
Congenital disease and chromosomal abnormalities	Q242	Cor triatriatum
Congenital disease and chromosomal abnormalities	Q243	Pulmonary infundibular stenosis
Congenital disease and chromosomal abnormalities	Q244	Congenital subaortic stenosis
Congenital disease and chromosomal abnormalities	Q245	Malformation of coronary vessels
Congenital disease and chromosomal abnormalities	Q246	Congenital heart block
Congenital disease and chromosomal abnormalities	Q248	Other specified congenital malformations of heart
Congenital disease and chromosomal abnormalities	Q249	Congenital malformation of heart, unspecified
Congenital disease and chromosomal abnormalities	Q25	Congenital malformations of great arteries
Congenital disease and chromosomal abnormalities	Q250	Patent ductus arteriosus
Congenital disease and chromosomal abnormalities	Q251	Coarctation of aorta
Congenital disease and chromosomal abnormalities	Q252	Atresia of aorta
Congenital disease and chromosomal abnormalities	Q253	Stenosis of aorta
Congenital disease and chromosomal abnormalities	Q254	Other congenital malformations of aorta
Congenital disease and chromosomal abnormalities	Q255	Atresia of pulmonary artery
Congenital disease and chromosomal abnormalities	Q256	Stenosis of pulmonary artery
Congenital disease and chromosomal abnormalities	Q257	Other congenital malformations of pulmonary artery
Congenital disease and chromosomal abnormalities	Q258	Other congenital malformations of great arteries
Congenital disease and chromosomal abnormalities	Q259	Congenital malformation of great arteries, unspecified
Congenital disease and chromosomal abnormalities	Q26	Congenital malformations of great veins
Congenital disease and chromosomal abnormalities	Q260	Congenital stenosis of vena cava
Congenital disease and chromosomal abnormalities	Q261	Persistent left superior vena cava
Congenital disease and chromosomal abnormalities	Q262	Total anomalous pulmonary venous connection
Congenital disease and chromosomal abnormalities	Q263	Partial anomalous pulmonary venous connection
Congenital disease and chromosomal abnormalities	Q264	Anomalous pulmonary venous connection, unspecified
Congenital disease and chromosomal abnormalities	Q265	Anomalous portal venous connection
Congenital disease and chromosomal abnormalities	Q266	Portal vein-hepatic artery fistula
Congenital disease and chromosomal abnormalities	Q268	Other congenital malformations of great veins
Congenital disease and chromosomal abnormalities	Q269	Congenital malformation of great vein, unspecified
Congenital disease and chromosomal abnormalities	Q27	Other congenital malformations of peripheral vascular system
Congenital disease and chromosomal abnormalities	Q270	Congenital absence and hypoplasia of umbilical artery
Congenital disease and chromosomal abnormalities	Q271	Congenital renal artery stenosis
Congenital disease and chromosomal abnormalities	Q272	Other congenital malformations of renal artery
Congenital disease and chromosomal abnormalities	Q273	Peripheral arteriovenous malformation
Congenital disease and chromosomal abnormalities	Q274	Congenital phlebectasia
Congenital disease and chromosomal abnormalities	Q278	Other specified congenital malformations of peripheral vascular system
Congenital disease and chromosomal abnormalities	Q279	Congenital malformation of peripheral vascular system, unspecified
Congenital disease and chromosomal abnormalities	Q28	Other congenital malformations of circulatory
Congenital disease and chromosomal abnormalities	Q280	Arteriovenous malformation of precerebral vessels
Congenital disease and chromosomal abnormalities	Q281	Other malformations of precerebral vessels
Congenital disease and chromosomal abnormalities	Q282	Arteriovenous malformation of cerebral vessels
Congenital disease and chromosomal abnormalities	Q283	Other malformations of cerebral vessels
Congenital disease and chromosomal abnormalities	Q288	Other specified congenital malformations of circulatory system
Congenital disease and chromosomal abnormalities	Q289	Congenital malformation of circulatory system, unspecified
Congenital disease and chromosomal abnormalities	Q30	Congenital malformations of nose
Congenital disease and chromosomal abnormalities	Q300	Choanal atresia
Congenital disease and chromosomal abnormalities	Q301	Agenesis and underdevelopment of nose
Congenital disease and chromosomal abnormalities	Q302	Fissured, notched and cleft nose
Congenital disease and chromosomal abnormalities	Q303	Congenital perforated nasal septum
Congenital disease and chromosomal abnormalities	Q308	Other congenital malformations of nose
Congenital disease and chromosomal abnormalities	Q309	Congenital malformation of nose, unspecified
Congenital disease and chromosomal abnormalities	Q31	Congenital malformations of larynx
Congenital disease and chromosomal abnormalities	Q310	Web of larynx
Congenital disease and chromosomal abnormalities	Q311	Congenital subglottic stenosis
Congenital disease and chromosomal abnormalities	Q312	Laryngeal hypoplasia
Congenital disease and chromosomal abnormalities	Q313	Laryngocele
Congenital disease and chromosomal abnormalities	Q315	Congenital laryngomalacia
Congenital disease and chromosomal abnormalities	Q318	Other congenital malformations of larynx
Congenital disease and chromosomal abnormalities	Q319	Congenital malformation of larynx, unspecified
Congenital disease and chromosomal abnormalities	Q32	Congenital malformations of trachea and bronchus
Congenital disease and chromosomal abnormalities	Q320	Congenital tracheomalacia
Congenital disease and chromosomal abnormalities	Q321	Other congenital malformations of trachea
Congenital disease and chromosomal abnormalities	Q322	Congenital bronchomalacia
Congenital disease and chromosomal abnormalities	Q323	Congenital stenosis of bronchus
Congenital disease and chromosomal abnormalities	Q324	Other congenital malformations of bronchus
Congenital disease and chromosomal abnormalities	Q33	Congenital malformations of lung
Congenital disease and chromosomal abnormalities	Q330	Congenital cystic lung
Congenital disease and chromosomal abnormalities	Q331	Accessory lobe of lung
Congenital disease and chromosomal abnormalities	Q332	Sequestration of lung
Congenital disease and chromosomal abnormalities	Q333	Agenesis of lung
Congenital disease and chromosomal abnormalities	Q334	Congenital bronchiectasis
Congenital disease and chromosomal abnormalities	Q335	Ectopic tissue in lung
Congenital disease and chromosomal abnormalities	Q336	Hypoplasia and dysplasia of lung
Congenital disease and chromosomal abnormalities	Q338	Other congenital malformations of lung
Congenital disease and chromosomal abnormalities	Q339	Congenital malformation of lung, unspecified
Congenital disease and chromosomal abnormalities	Q34	Other congenital malformations of respiratory system
Congenital disease and chromosomal abnormalities	Q340	Anomaly of pleura
Congenital disease and chromosomal abnormalities	Q341	Congenital cyst of mediastinum
Congenital disease and chromosomal abnormalities	Q348	Other specified congenital malformations of respiratory system
Congenital disease and chromosomal abnormalities	Q349	Congenital malformation of respiratory system, unspecified
Congenital disease and chromosomal abnormalities	Q40	Other congenital malformations of upper alimentary tract
Congenital disease and chromosomal abnormalities	Q400	Congenital hypertrophic pyloric stenosis
Congenital disease and chromosomal abnormalities	Q401	Congenital hiatus hernia
Congenital disease and chromosomal abnormalities	Q402	Other specified congenital malformations of stomach
Congenital disease and chromosomal abnormalities	Q403	Congenital malformation of stomach, unspecified
Congenital disease and chromosomal abnormalities	Q408	Other specified congenital malformations of upper alimentary tract
Congenital disease and chromosomal abnormalities	Q409	Congenital malformation of upper alimentary tract, unspecified
Congenital disease and chromosomal abnormalities	Q41	Congenital absence, atresia and stenosis of small intestine
Congenital disease and chromosomal abnormalities	Q410	Congenital absence, atresia and stenosis of duodenum
Congenital disease and chromosomal abnormalities	Q411	Congenital absence, atresia and stenosis of jejunum
Congenital disease and chromosomal abnormalities	Q412	Congenital absence, atresia and stenosis of ileum
Congenital disease and chromosomal abnormalities	Q418	Congenital absence, atresia and stenosis of other specified parts of small intestine
Congenital disease and chromosomal abnormalities	Q419	Congenital absence, atresia and stenosis of small intestine, part unspecified
Congenital disease and chromosomal abnormalities	Q42	Congenital absence, atresia and stenosis of large intestine
Congenital disease and chromosomal abnormalities	Q420	Congenital absence, atresia and stenosis of rectum with fistula
Congenital disease and chromosomal abnormalities	Q421	Congenital absence, atresia and stenosis of rectum without fistula
Congenital disease and chromosomal abnormalities	Q422	Congenital absence, atresia and stenosis of anus with fistula
[truncated: 392 more rows]

## Sheet: Supplementary Table 3
Supplementary Table 3.	Medication groups included in the LLM vocabulary and within indivdual patient sequences
Medication group	Medication description
a1	official/simple antacids
a2	compound antacids
a3	bismuth antacids/calcium
a4	antispasmodics/gastro-intestin tract motility altering drugs
a5	compound antispasmodics a-z
a6	ulcer-healing drugs
a7	antidiarrhoeal adsorbent mixture
a8	antidiarrhoeal-motility reduction
a9	other antidiarrhoeal preparations
aa	chronic diarrhoea treatment
ab	bulk forming drugs
ac	stimulant laxatives
ad	faecal softeners
ae	osmotic laxatives
af	rectally given laxatives
ag	other laxatives
ah	rectal soothing agents
ai	rectal corticosteroids
aj	rectal compounds with steroids
ak	other rectal preparations
am	gall bladder drugs
aw	peripherally acting antiobesity drugs
ax	opioid antagonist
b1	cardiac glycosides
b2	thiazide diuretics
b3	loop diuretics
b4	potassium sparing diuretics
b5	potassium sparing compound diuretics
b6	osmotic diuretics
bA	angiotensin-converting enzyme inhibitor/calcium-channel blocker
bb	supraventricular arrhythmias
bc	ventricular arrhythmia drugs
bd	beta-adrenoceptor blockers
be	vasodilator antihypertensives
bf	central antihypertensives
bg	adrenergic neurone blockers
bh	alpha-adrenoceptor blockers
bi	angiotensin-converting enzyme inhibitors
bk	other antihypertensives
bl	vasodilators used in angina pectoris
bn	peripheral vasodilators
bo	cerebral vasodilators
bp	adrenaline/inotropics
bq	vasoconstricting sympathomimetic
br	parenteral anticoagulants
bs	oral anticoagulants
bu	antiplatelet drugs
bw	antifibrinolytics/haemostatics
bx	lipid-lowering drugs
by	local sclerosants
c1	selective beta-adrenoceptor stimulant
c3	anticholinergic bronchodilators
c4	xanthine bronchodilators
c6	corticosteroids
c7	asthma prophylaxis
c8	antihistamines
cA	leukotriene receptor antagonist
cd	inhalational mucolytics
ce	oral/parenteral mucolytics
cg	cough suppressants
ch	cough compounds/expectorants
ci	systemic nasal decongestants
cl	pde4 inhibitors
d.	primidone
d1	hypnotics
d2	anxiolytics
d3	barbiturates/methyprylone
d4	antipsychotic drugs
d5	antipsychotic depot injections
d6	lithium salts
d7	tricyclic antidepressants
d8	monoamine-oxidase inhibitors
d9	compound antidepressant drugs
da	other antidepressant drugs
db	weak central nervous system stimulants
dc	amfetamine and cocaine
de	bulk-forming drugs
df	central appetite suppressants
dh	nausea and vertigo drugs
di	non-narcotic analgesics
dj	narcotic analgesics
dl	acute migraine treatment
dm	prophylaxis of migraine
dn	control of epilepsy
dq	parkinsonism-dopaminergic drug
dr	parkinsonism-anticholinergics
ds	essential tremor,chorea,tics
dt	cerebral vessel spasmolytic
du	alcohol/drug dependency drugs
dv	paracetamol poisoning
dw	drugs used to treat hyperactivity disorders
dx	drugs used for the treatment of motor neurone disease
dy	central acetylcholinesterase inhibitor
dz	other central nervous system stimulants
e1	penicillinase sens penicillins
e2	penicillinase-resistant penicillins
e3	broad spectrum penicillins
e5	other penicillins
e6	cephalosporins & cephamycins
e7	tetracyclines
e8	aminoglycosides
e9	macrolides
eb	other antibiotics
ec	sulfonamides & trimethoprim
ed	antituberculous drugs
ee	antileprotic drugs
ef	metronidazole & tinidazole
eg	urinary antimicrobial drugs
eh	antifungal drugs
ei	antiviral drugs
ej	antimalarials
ek	amoebicides
el	trichomonacides
eq	drugs for threadworms
er	anthelmintics - ascaricides
es	anthelmintics - anticestodals
f1	short-acting insulin preparations
f2	long-acting insulins/medium
f3	sulfonylureas
f4	biguanides
f5	guar
f7	hypoglycaemia treatment
f9	thyroid hormones
fa	antithyroid drugs
fb	corticosteroid replacement therapy
fe	corticosteroid clinical use
ff	oestrogens
fg	progestogens
fh	combined oestrogen/progestogen preparations
fi	antagonists/male sex hormones
fj	anabolic steroids
fk	anterior pituitary hormones/hypothalamic
fo	bisphosphonates
fq	endocrine diagnostic agents
fr	endometriosis drugs
ft	other drugs used in diabetes
fu	other endocrine drugs
fv	selective oestrogen receptor modulator
g1	prostaglandins & oxytocics
g2	myometrial relaxants
g3	vaginal topical hormones
g4	genital antifungal preparations
g5	vaginal antibacterial preparations
g6	vaginal antiseptic preparations
g8	combined oral contraceptive - ethinyloestradiol
ga	progestogen only contraceptive
gc	urinary retention drugs
gd	enuresis frequency incontinence
ge	urinary analgesia & ph change
gh	treatment of sexual dysfunction and impotence
gm	premature ejaculation
h1	alkylating drugs
h3	antimetabolites
h5	other cytotoxic drugs
h7	cytotoxic immunosuppressants
h8	other immunosuppressants
h9	immunostimulants
hb	oestrogens in malignancy
hc	progestogens in malignancy
he	hormone antagonists
hg	cytostatic drugs
hh	other antineoplastic agents
i1	iron deficiency - oral iron
i3	megaloblastic anaemias
i4	hypoplastic & haemolytic anaemia drugs
i7	drugs for hyperkalaemia
i8	electrolytes-oral-sodium
iC	drugs used in hyperuricaemia
iD	minerals - selenium
if	dietary supplements - other
ig	minerals - calcium supplements
ih	hypercalcaemia
ij	phosphate binding agents
ik	minerals-fluoride
il	minerals - zinc
in	vitamin b group
io	vitamin c
ip	vitamin d
iq	vitamin e
ir	vitamin k
is	multivitamin preparations
it	bitters & tonics
iu	drugs used in metabolic disorders
iz	over the counter supplementary products
j2	non-steroidal anti-inflammatory drugs (NSAIDs)
j4	local corticosteroid injections
j5	rheumatic dis process drugs
j6	gout drugs
j7	neuromuscular transmission drug
j8	skeletal muscle relaxants
j9	enzymes - soft tissue inflammation relief
ja	rubefacients/topical antirheumatics

## Sheet: Supplementary Table 4
Supplementary Table 4.	Cosine similarity between the vocabulary embeddings of pairs of clinically-established disease relationships based on median similarity across all matching ICD-10 codes
Condition 1	Condition 2	Median cosine similarity
Acne	Polycystic ovarian syndrome	0.389921
Alcohol Misuse	Alcoholic liver disease	0.589724
Alcohol Misuse	Anxiety disorders	0.500222
Alcohol Misuse	Atrial Fibrillation	0.376181
Alcohol Misuse	Cirrhosis	0.386209
Alcohol Misuse	Pancreatitis	0.445869
Alcoholic liver disease	Cirrhosis	0.703329
Alcoholic liver disease	Hepatic failure	0.760485
Alcoholic liver disease	Oesophageal varices	0.71015
Alcoholic liver disease	Portal hypertension	0.763788
Alcoholic liver disease	Primary Malignancy_Liver	0.648628
Allergic and chronic rhinitis	Asthma	0.706458
Allergic and chronic rhinitis	Chronic sinusitis	0.756564
Allergic and chronic rhinitis	Hypertrophic Nasal Turbinates	0.677109
Alopecia areata	Thyroid Disease	0.379538
Ankylosing spondylitis	Crohn's disease	0.420472
Ankylosing spondylitis	Osteoporosis	0.370161
Ankylosing spondylitis	Psoriasis	0.469787
Ankylosing spondylitis	Ulcerative colitis	0.399258
Anxiety disorders	Autism and Asperger's syndrome	0.616225
Anxiety disorders	Depression	0.714361
Aplastic anaemias	Leukaemia	0.651344
Asbestosis	Pleural plaque	0.790067
Asbestosis	Primary Malignancy_Lung	0.566156
Asbestosis	Primary Malignancy_Mesothelioma	0.641461
Asbestosis	Secondary pulmonary hypertension	0.52154
Atrial Fibrillation	Chronic Kidney Disease	0.431618
Atrial Fibrillation	COPD	0.408898
Atrial Fibrillation	Heart failure	0.564252
Atrial Fibrillation	Hypertension	0.460398
Atrial Fibrillation	Ischaemic stroke	0.414619
Atrial Fibrillation	Nonrheumatic mitral valve disorders	0.401734
Atrial Fibrillation	Obesity	0.341637
Atrial Fibrillation	Rheumatic Valve Disorder	0.470985
Atrial Fibrillation	Thyroid Disease	0.35509
Atrial Fibrillation	Transient ischaemic attack	0.302197
Atrioventricular blocks	Myocardial Infarction	0.668723
Atrioventricular blocks	Sick sinus syndrome	0.607896
Autism and Asperger's syndrome	Depression	0.591746
Autism and Asperger's syndrome	Down's syndrome	0.612499
Autism and Asperger's syndrome	Epilepsy	0.583201
Autism and Asperger's syndrome	Intellectual disability	0.676017
Autoimmune liver disease	Cirrhosis	0.71911
Autoimmune liver disease	Lupus Erythematosus	0.571251
Barrett's oesophagus	Gastro-oesophageal reflux disease	0.249383
Barrett's oesophagus	Primary Malignancy_Oesophageal	0.58927
Bipolar affective disorder and mania	Depression	0.710107
Bronchiectasis	Cystic Fibrosis	0.315501
Bronchiectasis	Secondary pulmonary hypertension	0.315091
Cataract	Type 1 Diabetes Mellitus	0.652236
Cataract	Type 2 Diabetes Mellitus	0.623263
Cerebral Palsy	Epilepsy	0.707325
Cerebral Palsy	Intellectual disability	0.659301
Chronic Cystitis	Multiple sclerosis	0.303432
Chronic Cystitis	Urinary Incontinence	0.165236
Chronic Fatigue Syndrome	Depression	0.186688
Chronic Kidney Disease	Glomerulonephritis	0.713842
Chronic Kidney Disease	Gout	0.579434
Chronic Kidney Disease	Heart failure	0.529288
Chronic Kidney Disease	Hypertension	0.713683
Chronic Kidney Disease	Lupus Erythematosus	0.574059
Chronic Kidney Disease	Obstructive and reflux uropathy	0.73855
Chronic Kidney Disease	Sickle Cell Disease	0.457582
Chronic Kidney Disease	Tubulo-interstitial nephritis	0.643699
Chronic Kidney Disease	Type 1 Diabetes Mellitus	0.706109
Chronic Kidney Disease	Type 2 Diabetes Mellitus	0.658253
Chronic sinusitis	Cystic Fibrosis	0.63531
Chronic viral hepatitis	Cirrhosis	0.694444
Chronic viral hepatitis	Hepatic failure	0.702379
Cirrhosis	Fatty Liver	0.624221
Cirrhosis	Hepatic failure	0.685017
Cirrhosis	HIV	0.00527932
Cirrhosis	Oesophageal varices	0.660828
Cirrhosis	Portal hypertension	0.670341
Cirrhosis	Primary Malignancy_Liver	0.655433
Coeliac disease	Down's syndrome	0.476731
Coeliac disease	Hyposplenism	0.466285
Coeliac disease	Osteoporosis	0.505648
Coeliac disease	Pancreatitis	0.372538
Coeliac disease	Peripheral Neuropathy	0.382503
Coeliac disease	Type 1 Diabetes Mellitus	0.4747
Collapsed vertebra	Osteoporosis	0.687459
Congenital Septal Defect	Down's syndrome	0.487867
COPD	Heart failure	0.554624
COPD	Primary Malignancy_Lung	0.674521
COPD	Secondary pulmonary hypertension	0.57042
Crohn's disease	Enteropathic arthropathy	0.639445
Crohn's disease	Primary Malignancy_Bowel	0.631075
Cystic Fibrosis	Osteoporosis	0.605735
Cystic Fibrosis	Secondary pulmonary hypertension	0.442121
Dementia	Down's syndrome	0.701176
Dementia	Ischaemic stroke	0.738357
Dementia	Parkinson's disease	0.573233
Dementia	Transient ischaemic attack	0.62935
Depression	Schizophrenia	0.686008
Diabetic Eye Disease	Type 1 Diabetes Mellitus	0.741878
Diabetic Eye Disease	Type 2 Diabetes Mellitus	0.647626
Diabetic Eye Disease	Visual impairment and blindness	0.604473
Diabetic Neuropathy	Type 1 Diabetes Mellitus	0.709473
Diabetic Neuropathy	Type 2 Diabetes Mellitus	0.660788
Diaphragmatic hernia	Gastro-oesophageal reflux disease	0.532062
Dilated cardiomyopathy	Heart failure	0.61463
Down's syndrome	Epilepsy	0.621615
Down's syndrome	Hearing loss	0.468548
Down's syndrome	Intellectual disability	0.66101
Down's syndrome	Leukaemia	0.640081
Down's syndrome	Thyroid Disease	0.561632
Dysmenorrhoea	Endometriosis	0.726018
Enteropathic arthropathy	Ulcerative colitis	0.60616
Fatty Liver	Hepatic failure	0.598068
Fatty Liver	Hypertension	0.560111
Fatty Liver	Obesity	0.567215
Fatty Liver	Primary Malignancy_Liver	0.571711
Fatty Liver	Type 2 Diabetes Mellitus	0.537063
Folate deficiency anaemia	Vitamin B12 deficiency anaemia	0.672701
Gastritis and duodenitis	Vitamin B12 deficiency anaemia	0.461579
Gastro-oesophageal reflux disease	Obesity	0.0796382
Giant Cell arteritis	Polymyalgia Rheumatica	0.716021
Giant Cell arteritis	Visual impairment and blindness	0.611591
Glaucoma	Visual impairment and blindness	0.743948
Hearing loss	Meniere's Disease	0.456777
Heart failure	Hypertension	0.657705
Heart failure	Hypertrophic Cardiomyopathy	0.455581
Heart failure	Multiple valve disorder	0.640052
Heart failure	Myocardial Infarction	0.592829
Heart failure	Nonrheumatic aortic valve disorders	0.565973
Heart failure	Nonrheumatic mitral valve disorders	0.552665
Heart failure	Primary pulmonary hypertension	0.606033
Heart failure	Pulmonary Fibrosis	0.414124
Heart failure	Rheumatic Valve Disorder	0.628183
Heart failure	Secondary pulmonary hypertension	0.54307
Heart failure	Type 2 Diabetes Mellitus	0.592004
Hepatic failure	HIV	-0.0457823
Hepatic failure	Portal hypertension	0.708328
Hypersplenism	Portal hypertension	0.609726
Hypersplenism	Sickle Cell Disease	0.42762
Hypertension	Intracerebral haemorrhage	0.684477
Hypertension	Ischaemic stroke	0.686668
Hypertension	Myocardial Infarction	0.653693
Hypertension	Obesity	0.685977
Hypertension	Peripheral Vascular Disease	0.523009
Hypertension	Retinal vascular occlusions	0.58191
Hypertension	Sleep apnoea	0.388072
Hypertension	Subarachnoid haemorrhage	0.648164
Hypertension	Transient ischaemic attack	0.5937
Hypertension	Type 2 Diabetes Mellitus	0.641841
Hyposplenism	Sickle Cell Disease	0.432102
Hyposplenism	Thalassaemia	0.546794
Ischaemic stroke	Sickle Cell Disease	0.455867
Ischaemic stroke	Transient ischaemic attack	0.684892
Ischaemic stroke	Type 2 Diabetes Mellitus	0.634909
Leukaemia	Myelodysplastic Syndrome	0.752481
Leukaemia	Other haemolytic anaemias	0.730153
Leukaemia	Polycythaemia vera	0.450349
Lupus Erythematosus	Raynaud's syndrome	0.242441
Lupus Erythematosus	Secondary Thrombocytopaenia	0.622225
Lupus Erythematosus	Sjogren's Syndrome	0.610872
Macular degeneration	Visual impairment and blindness	0.625954
Meniere's Disease	Tinnitus	0.306579
Multiple sclerosis	Neuropathic Bladder	0.31387
Multiple sclerosis	Trigeminal neuralgia	0.346731
Multiple sclerosis	Urinary Incontinence	0.16418
Multiple sclerosis	Visual impairment and blindness	0.323369
Myasthenia gravis	Thyroid Disease	0.437854
Myocardial Infarction	Nonrheumatic mitral valve disorders	0.691169
Myocardial Infarction	Obesity	0.63737
Myocardial Infarction	Right bundle branch block combinations	0.476891
Myocardial Infarction	Stable Angina	0.531226
Myocardial Infarction	Unstable Angina	0.535176
Myocardial Infarction	Ventricular tachycardia	0.546296
Neuropathic Bladder	Parkinson's disease	0.267542
Neuropathic Bladder	Urinary Incontinence	0.245572
Obesity	Osteoarthritis (excl spine)	0.692297
Obesity	Polycystic ovarian syndrome	0.526586
Obesity	Sleep apnoea	0.52881
Obesity	Type 2 Diabetes Mellitus	0.648207
Oesophageal varices	Portal hypertension	0.797804
Osteoarthritis (excl spine)	Spondylosis	0.567273
Parkinson's disease	Urinary Incontinence	0.105072
Peripheral Vascular Disease	Stable Angina	0.418357
Peripheral Vascular Disease	Type 2 Diabetes Mellitus	0.582628
Peripheral Vascular Disease	Unstable Angina	0.258636
Polycystic ovarian syndrome	Type 2 Diabetes Mellitus	0.52183
Primary Malignancy_Bowel	Ulcerative colitis	0.664767
Pulmonary Fibrosis	Rheumatoid Arthritis	0.265059
Pulmonary Fibrosis	Secondary pulmonary hypertension	0.477151
Raynaud's syndrome	Scleroderma	0.462157
Retinal vascular occlusions	Visual impairment and blindness	0.610628
Scleroderma	Sjogren's Syndrome	0.647041
Secondary pulmonary hypertension	Sickle Cell Disease	0.38218
Sickle Cell Disease	Transient ischaemic attack	0.404958
Sleep apnoea	Type 2 Diabetes Mellitus	0.371661
Spinal stenosis	Spondylosis	0.534468
Stable Angina	Unstable Angina	0.589341
Thrombophilia	Venous thromboembolic disease (Excl PE)	0.602319
Thyroid Disease	Vitiligo	0.388623
Transient ischaemic attack	Type 2 Diabetes Mellitus	0.583358
	MEDIAN	0.583201
	MEDIAN	0.583201

## Sheet: Supplementary Table 5
Supplementary Table 5.		Sociodemographic distributions across clusters
	%	%	%	%	%	%	%	%
Cluster	with ethnicity linkage	White	South Asian	Black	MIxed	Other	least deprived	most deprived
Female
LB1	34.73	90.58	3.90	3.06	1.65	0.81	23.53	15.47
LB2	38.73	88.58	4.69	3.48	2.26	0.98	23.60	14.65
LB3	38.23	90.49	3.73	3.41	1.50	0.88	24.75	14.01
CM1	30.54	96.15	1.86	1.04	0.67	0.27	18.93	18.08
CM2	25.19	93.78	2.71	1.98	1.11	0.43	20.20	17.39
CM3	34.18	94.38	1.84	2.07	1.18	0.54	22.59	13.78
MH1	39.73	96.23	1.28	1.06	0.92	0.49	22.78	15.35
MH2	50.27	94.19	2.66	1.57	1.06	0.52	18.87	20.06
MH3	42.32	90.23	3.15	3.50	1.93	1.19	24.65	13.99
MH4	41.11	94.25	2.45	1.58	1.21	0.51	22.66	15.52
MH5	41.24	92.40	3.61	2.10	1.29	0.60	20.97	17.76
MIX1	28.50	95.41	1.72	1.33	1.12	0.41	23.30	13.70
MIX2	42.42	95.22	2.10	1.15	1.10	0.42	25.46	12.72
MIX3	34.88	93.46	2.65	1.77	1.51	0.61	22.53	15.34
RES1	38.46	83.92	7.01	4.87	3.06	1.13	24.93	13.61
Male
LB1	46.34	93.50	2.46	2.19	1.20	0.65	28.46	9.94
LB2	36.04	93.00	3.22	2.01	1.21	0.56	23.30	15.23
LB3	36.70	90.05	4.22	2.72	1.97	1.04	25.56	13.44
CM1	41.98	92.23	3.65	2.01	1.50	0.61	26.05	13.16
CM2	34.01	95.29	2.40	1.08	0.90	0.33	19.78	17.53
CM3	29.53	91.74	4.38	2.13	1.31	0.45	18.72	19.52
CM4	44.12	92.66	4.03	1.41	1.37	0.54	20.56	16.79
CM5	11.76	90.89	4.03	2.76	1.71	0.61	20.63	17.09
CM6	44.56	90.77	3.20	3.89	1.43	0.70	23.60	13.42
MH1	40.35	94.91	2.09	1.33	1.10	0.56	21.24	17.81
MH2	49.00	94.39	2.60	1.32	1.18	0.51	17.66	21.89
MH3	42.02	93.54	1.93	2.28	1.34	0.90	12.76	28.50
MIX1	40.29	94.64	2.53	1.35	1.05	0.44	24.83	13.64
MIX2	40.71	93.74	2.60	1.95	1.17	0.54	23.87	14.36
MIX3	31.45	92.06	3.21	2.69	1.36	0.67	21.95	16.32
RES1	37.71	95.01	2.34	1.22	0.91	0.52	25.60	13.96
RES2	37.58	84.96	7.84	3.83	2.44	0.93	25.09	14.35

## Sheet: Supplementary Table 6
Supplementary Table 6.	Cluster stability of the male and female clusters across different subpopulations
Male						Female
Cluster	Median cosine distance within cluster	Median cosine distance within cluster across all ages from 50 to 100	Cosine difference between final clusters and assignments over time	Median distance to repeat Kmeans (25% samples)		Cluster	Median cosine distance within cluster	Median cosine distance within cluster across all ages from 50 to 100	Cosine difference between final clusters and assignments over time	Median distance to repeat Kmeans (25% samples)
LB1	0.610081	0.62466	0.0145785	0.181415		LB1	0.636271	0.673045	0.0367741	0.171228
LB2	0.616632	0.656558	0.0399257	0.109345		LB2	0.65701	0.701693	0.0446833	0.181074
LB3	0.603582	0.662828	0.0592461	0.0897095		LB3	0.671607	0.685616	0.014009	0.162232
CM1	0.63293	0.64131	0.0083807	0.0908572		CM1	0.653473	0.648683	-0.00479013	0.157238
CM2	0.624051	0.619426	-0.00462558	0.109326		CM2	0.620444	0.657823	0.0373789	0.14502
CM3	0.588222	0.592279	0.00405674	0.0879544		CM3	0.649366	0.659561	0.0101954	0.134511
CM4	0.611746	0.629515	0.0177688	0.0983202		MH1	0.647843	0.665629	0.0177865	0.105658
CM5	0.652845	0.549152	-0.103693	0.0940551		MH2	0.612022	0.633917	0.0218947	0.189784
CM6	0.621515	0.628019	0.00650403	0.0917078		MH3	0.651756	0.728594	0.0768379	0.13514
MH1	0.619972	0.668979	0.0490073	0.106092		MH4	0.623568	0.638749	0.0151817	0.12755
MH2	0.604559	0.623835	0.019276	0.109618		MH5	0.576148	0.605663	0.0295155	0.118991
MH3	0.601856	0.642458	0.0406019	0.0788778		MIX1	0.695845	0.594396	-0.101449	0.130772
MIX1	0.647495	0.646965	-0.000529656	0.120591		MIX2	0.636326	0.664481	0.028155	0.121939
MIX2	0.627943	0.656898	0.0289556	0.105594		MIX3	0.657722	0.719475	0.0617522	0.170807
MIX3	0.624297	0.64814	0.023843	0.0881299		RES1	0.606124	0.635794	0.0296706	0.151135
RES1	0.635584	0.657555	0.0219712	0.107488		Average	0.639702	0.660875	0.0211731	0.146872
RES2	0.583	0.612111	0.0291106	0.102049
Average	0.618018	0.632982	0.0149634	0.104184

## Sheet: Supplementary Table 7
Supplementary Table 7.		Z-scores from Chi-squared tests for the assocaition of each LTC with cluster assignment
Male
Cluster	Addison disease	Anaemia	Aneurysm	Anxiety	Arrythmia	Asthma	Autism	Benign cerebral tumours	Bipolar disorder	Bronchiectasis	Chronic liver disease	Chronic Lyme disease	Chronic obstructive pulmonary disease	Chronic pancreatic disease	Chronic urinary tract infection	CKD	Congenital disease and chromosomal abnormalities	Connective tissue disease	Cystic fibrosis	Dementia	Depression	Diabetes	Drug or alcohol misuse	Eating disorder	Epilepsy	Gout	Haematological cancer	Hearing impairment that cannot be corrected	Heart Failure	Heart Valve Disorder	HIV/AIDS	Hypertension	Inflammatory bowel disease	Ischemic heart disease	Melanoma	Meniere's disease	Multiple sclerosis	Obesity	Osteoarthritis	Osteoporosis	Paralysis	Parkinson's disease	Peptic ulcer	Peripheral arterial disease	Peripheral neuropathy	PTSD	Schizophrenia	Smoking	Solid organ cancer
LB1	-0.79195	1.35332	-24.5343	-8.45239	-0.13805	-37.0364	-0.43671	1.31635	-16.9423	-14.0483	-12.558	6.4861	-78.068	-12.5335	0.787533	-48.1802	17.6823	-24.1703	-19.4204	-33.8163	-32.1543	-91.5878	-164.468	2.324	-28.7462	-27.2188	-3.55166	6.47924	-52.7042	-12.7064	-24.0791	-80.7233	-6.95186	-105.487	12.1247	1.17556	-6.81627	-18.6106	2.2838	-12.138	-12.1875	-13.5136	-11.6784	-43.5977	-13.9128	-1.99195	-30.0268	-162.576	-18.2189
LB2	-1.3629	-0.67322	-14.3371	-35.2343	-30.3014	-41.5699	-5.73531	-0.0862	-17.7518	-1.51298	-12.0688	-3.06018	-30.6177	-7.99573	-4.62336	-40.8033	1.51972	-11.6324	-5.04162	-34.6246	-32.04	-54.323	-14.9118	0.189615	-27.8308	5.49167	9.05999	-0.21941	-40.8808	-18.3456	4.89794	-69.4159	1.27248	-74.0555	-2.00887	-5.31421	-11.689	-8.0368	-3.30662	-11.6451	-14.4053	-20.7968	-1.518	-26.687	-12.9689	-6.9289	-22.4399	1.08665	-21.0864
LB3	-0.46233	-1.69753	-18.4254	-15.8002	-38.2139	306.81	3.48229	0.234623	-7.4906	-6.03299	-10.3646	-2.1452	-7.6735	-6.57334	-4.85755	-52.1332	-0.2829	-37.1623	-13.3185	-34.9994	-18.2299	-74.5836	-49.689	0.532018	-23.8342	-47.7674	-11.8686	-21.5187	-41.8861	-20.0052	-19.3014	-73.8845	-13.6051	-83.2363	-8.91486	-4.8993	-5.42782	-23.4169	-35.7539	-13.5032	-18.6746	-18.3545	-7.32619	-36.3332	-15.8966	-2.88243	-7.86521	-46.1087	-48.1312
CM1	-0.84817	-0.18244	-10.5083	-18.5938	-14.5367	-22.054	1.81133	2.72881	-13.1203	-8.85588	-8.7574	2.2947	-43.1761	-6.53116	-3.68302	-18.2291	2.66083	-4.9278	6.04063	-19.3935	-23.7845	10.8152	-34.0818	-1.85322	-33.6361	15.2436	9.115	17.8764	-44.8754	-9.39116	-1.05485	-9.66713	-10.6252	-60.6399	9.9041	2.69293	-9.81012	20.1085	10.4631	-5.22636	-11.059	-7.95585	-5.87993	-14.6397	-6.79184	-8.73855	-15.8444	-31.4361	11.7986
CM2	0.745481	6.67335	50.7263	-69.0206	184.217	-28.7849	-10.1224	-3.6365	-19.6123	12.2643	-11.3397	-3.74565	107.061	-4.31884	-1.65257	181.085	-10.5773	32.4103	18.5976	20.4621	-76.2936	168.302	-32.41	-5.6264	-30.8929	71.2814	4.35584	10.8385	358.506	126.668	2.53883	152.28	-28.9832	304.455	0.094101	4.35628	-14.6117	43.0438	20.3405	11.1598	3.07328	3.34462	7.47609	98.1676	10.4181	-17.183	-21.5145	-32.0144	37.7437
CM3	0.144559	0.740812	32.1468	-14.0523	45.5751	-29.7037	3.06763	-1.55897	2.88486	12.3292	-11.3691	-4.74542	84.954	4.98884	1.78464	60.0061	-10.6685	40.1285	6.40408	105.029	-18.6152	33.4945	-49.6368	-0.5721	1.20365	-6.51601	15.6985	29.7649	87.0157	22.9661	35.3282	30.5383	-20.6796	101.1	5.89318	15.0054	25.6372	-8.33709	26.2564	37.4875	33.9292	104.22	14.8389	51.3942	10.7877	-12.0611	14.9828	-50.031	92.1112
CM4	-1.10828	-2.14275	34.1916	-34.4808	18.1604	-85.5797	-7.09587	-2.07577	-13.5019	-14.4723	-12.4271	-1.6102	-29.5156	-4.83667	-0.85718	66.9484	-13.2239	-14.8149	9.1824	18.1181	-33.8594	153.474	32.351	-5.35454	-33.8371	-1.05702	-6.38991	-3.29073	-10.4091	15.9661	-15.5902	126.524	-32.9959	325.482	-0.21047	1.81694	-11.8073	19.343	-8.13769	-7.87977	-1.44221	-6.02314	0.658932	72.3833	-0.59506	-8.63057	-16.7637	40.1826	4.7489
CM5	3.4921	3.7339	21.5044	-70.6678	20.3119	-68.2951	0.448608	3.81603	-1.25681	-0.99227	-12.736	-5.75289	14.552	-1.89809	6.93577	1.66662	-11.6064	-2.82529	-17.8562	103.186	-67.3889	81.3887	-111.347	-3.15599	-2.99376	-41.273	20.5409	-5.82663	54.2934	16.686	-23.2717	9.86624	-18.0612	75.0031	5.38624	8.98221	-3.33075	-17.408	-2.07057	3.29167	5.89158	56.1151	10.8505	30.7196	0.817075	-16.7657	5.92726	-103.781	55.9466
CM6	-0.60978	3.44156	-0.13351	-31.1557	13.1067	-65.8677	-2.90831	-0.53238	-15.7441	-13.0343	-2.46908	-1.56546	-49.9828	-7.84465	0.479791	76.9262	-5.64892	-22.9142	6.72022	-16.7002	-49.8007	78.9128	-37.068	-2.88891	-26.0604	40.5822	-7.36153	-6.76061	-24.115	5.81758	-16.3467	329.22	-27.1745	-48.6265	4.45591	-0.56355	-11.3494	46.8861	-6.88908	-13.3531	-9.64916	-9.59158	-3.96731	-23.1695	-4.92494	-9.67174	-16.2403	-46.5239	5.30072
MH1	-2.07175	-6.86848	-18.4317	242.881	-31.2964	-32.1743	11.3	-2.23226	33.6981	-15.1892	34.883	-1.85011	-34.7202	12.9726	-3.58825	-54.7925	2.21271	-28.0774	-1.27505	11.8626	180.554	-65.1138	140.291	4.77819	-16.206	-15.2844	-14.6467	-24.2899	-50.5965	-25.2893	13.0046	-69.2947	-3.58023	-72.6394	-8.7845	-4.4441	-8.8551	-11.1144	-24.0768	-8.12473	3.75927	-12.9388	-3.83009	-27.0191	-8.02293	38.2588	38.7675	106.742	-48.5569
MH2	1.63851	1.46701	1.81184	64.3942	-17.0575	-11.2584	13.2689	7.13085	82.3311	2.39608	24.9722	1.56858	3.68087	26.5105	2.57089	8.49259	15.1685	17.7726	21.162	15.9917	104.049	54.4815	88.7219	5.70776	305.586	-2.66951	3.52472	-1.5369	-29.5241	-7.8413	22.9588	0.131066	5.31268	-7.51605	-2.09322	0.93875	68.5942	31.3236	18.3653	24.9131	55.6177	10.8005	2.79141	28.4212	84.9923	35.9378	25.8154	75.6633	-0.39296
MH3	0.272136	-5.77327	-16.818	88.262	-67.2675	-39.711	13.128	-5.43985	64.7733	-12.751	92.7517	-2.98171	18.1459	44.3256	-2.1718	-63.049	8.48213	-46.9575	-15.8754	-29.7811	163.305	-86.5882	325.453	13.4768	23.757	-70.6873	-18.4875	-45.7897	-47.5534	-29.8353	-12.6877	-117.438	-6.20127	-76.4226	-17.609	-16.3596	2.17699	-61.9909	-52.8232	-7.77051	-6.17396	-27.1885	21.7476	-19.3082	-3.09788	39.5728	161.073	284.413	-53.2573
MIX1	1.4166	-2.14738	7.16601	-29.3067	8.31775	20.1705	-5.00092	1.82295	-21.8521	46.4804	-12.956	1.00259	68.4671	-7.1583	17.8814	16.058	5.75957	15.3277	11.2044	11.7706	-31.3473	-13.8794	-19.8204	-1.32628	-29.5495	-4.20489	14.3997	35.2411	-19.6391	-5.02258	30.9536	-8.93312	6.78986	-21.5601	4.0774	4.44105	10.0651	7.48369	7.89335	12.882	2.47121	5.89027	0.34956	-4.92559	-5.75902	-10.5164	-25.9041	-3.74703	46.8985
MIX2	-2.35065	-2.2953	-14.6658	-41.2745	-28.9466	-61.7523	-4.79197	-1.55713	-17.4875	-17.8513	-14.2614	0.098136	-60.5128	-9.08508	-4.13383	-40.52	2.82336	-9.33778	-9.4415	-31.6112	-32.1333	-45.8077	2.35108	-0.94996	-32.3344	40.7861	-5.73188	1.71823	-50.5243	-20.2615	-12.983	-57.422	-12.839	-96.5248	7.92157	-4.32106	-6.95415	1.18607	10.545	-12.5127	-13.3297	-17.526	-7.019	-26.9463	-11.9635	-7.67179	-21.8378	15.8962	-11.7104
MIX3	0.805189	2.46717	-11.1184	-41.6663	-39.608	-77.7247	-8.27228	1.87264	-16.8311	-17.011	-15.6978	-3.65774	-49.8668	-7.40307	-3.34159	-48.1468	-4.85696	29.3933	-12.1615	-32.8239	-29.7951	-66.1869	-7.77776	-3.1514	-28.9733	34.7116	-6.24376	-6.89589	-39.6517	-19.9497	-13.2787	-61.0632	-17.1483	-63.9421	-3.04518	-3.93724	-8.74204	-13.7958	40.6382	-7.46744	-1.99807	-14.4174	-5.16597	-21.5598	-13.7211	-5.07339	-22.9253	8.89851	-14.1805
RES1	0.768538	-2.87027	-9.70318	-16.0035	-20.4314	105.942	-3.67544	-2.95452	-17.0927	21.7899	-9.40714	18.1911	59.5642	-7.57251	-3.75302	-31.0791	-2.40196	-9.30189	-0.46264	-31.8635	-16.6118	-61.1706	-34.9174	-1.36787	-27.1019	-6.32963	-2.85492	3.82441	-32.9708	-13.6864	3.51783	-43.8176	-5.67959	-63.2337	-2.09386	-2.78381	-10.1148	-16.9786	-10.076	-4.92722	-15.3173	-18.2912	-4.54417	-23.8671	-12.6819	-6.94593	-23.1049	-26.3936	-21.4667
RES2	0.632676	6.96837	-13.6421	-13.5117	-13.8071	225.877	0.560652	-0.08697	-13.0439	17.6056	-7.51516	1.11836	14.7826	-7.9461	-1.69316	-25.8007	-1.73236	67.541	3.76401	-28.721	-21.8666	-31.8991	-74.3672	-0.94661	-16.4735	-2.81949	-4.15052	-6.80044	-23.2064	-9.62165	4.50877	-31.0658	209.396	-51.2662	-8.39844	0.972111	-8.8007	-5.37371	-10.2186	5.73318	-13.7593	-16.4144	-6.8173	-26.7698	-8.73041	-6.08902	-16.2595	-71.062	-35.6768
Female
Cluster	Addison disease	Anaemia	Aneurysm	Anxiety	Arrythmia	Asthma	Autism	Benign cerebral tumours	Bipolar disorder	Bronchiectasis	Chronic liver disease	Chronic Lyme disease	Chronic obstructive pulmonary disease	Chronic pancreatic disease	Chronic urinary tract infection	CKD	Congenital disease and chromosomal abnormalities	Connective tissue disease	Cystic fibrosis	Dementia	Depression	Diabetes	Drug or alcohol misuse	Eating disorder	Endometriosis	Epilepsy	Gout	Haematological cancer	Hearing impairment that cannot be corrected	Heart Failure	Heart Valve Disorder	HIV/AIDS	Hypertension	Inflammatory bowel disease	Ischemic heart disease	Melanoma	Meniere's disease	Multiple sclerosis	Obesity	Osteoarthritis	Osteoporosis	Paralysis	Parkinson's disease	Peptic ulcer	Peripheral arterial disease	Peripheral neuropathy	PTSD	Schizophrenia	Smoking
LB1	0.246656	1.77738	-14.5595	-23.2109	-36.8263	0.458235	0.93095	-3.19634	-11.3123	-8.8113	-6.24456	-0.39667	-40.116	-6.67243	-3.28533	-53.9003	4.01633	-34.1976	-11.3337	-55.1398	-1.73431	2.5451	-0.52626	3.11766	7.20596	-15.7093	-24.7123	-4.9984	-19.046	-54.283	-29.4394	-3.13585	-97.3983	-3.49	-75.1289	-5.10869	-8.12865	-12.704	1.27077	-32.1529	-45.3169	-13.3819	-20.2446	-8.92024	-23.5833	-10.2083	-6.59461	-1.49578	8.79389
LB2	-0.53263	4.04787	-11.8207	-31.4403	-48.3811	61.1092	1.69219	-2.21844	-14.9558	-2.55708	-9.13012	-0.18162	-19.0073	-4.71009	-10.122	-49.505	-3.423	-37.9267	-7.36351	-57.4689	-6.71688	-45.983	2.90936	-2.29058	-2.19223	-19.3	-18.5693	-2.96925	-17.6197	-52.117	-27.6148	-10.4959	-67.6553	-24.8946	-78.0964	-2.92219	-16.0195	-14.6055	-5.6436	-31.7718	-38.5944	-18.1037	-23.0715	-7.7954	-19.6356	-12.3224	-1.5827	-8.7787	11.2034
LB3	-1.8581	9.80897	-10.1568	-29.2528	-43.5737	1.95382	1.85726	-1.41566	-8.87075	-12.9173	-2.88756	-3.08957	-29.374	-4.19044	-11.3265	-45.558	-0.22112	-33.8255	-11.1869	-53.1185	-9.15316	-34.7217	31.5971	-0.09451	-3.92852	-18.6707	-11.6759	-5.52457	-19.2208	-47.3274	-25.1795	-9.00941	-69.695	-19.7071	-68.4917	-3.04562	-19.8965	-8.97004	-3.32511	-32.1994	-41.1908	-13.0703	-22.6477	-6.782	-16.0486	-11.021	-3.98053	-2.36442	38.8947
CM1	-0.79302	0.831244	31.6579	-97.7256	165.879	-5.98272	-7.92584	-3.80288	-24.995	19.8051	-12.093	-5.15625	128.34	-3.1726	-3.46285	198.187	-12.093	66.8717	15.9141	59.5985	-119.461	177.344	-61.1882	-29.2563	-46.9805	-31.7494	104.926	9.68014	43.2251	359.4	144.795	12.4959	232.494	-26.9798	298.457	-2.0035	6.59814	-22.6818	25.8893	58.8389	48.6835	9.58107	8.37792	11.9872	70.8441	10.4603	-17.0911	-12.2994	-64.1416
CM2	-1.21834	-4.95339	20.2732	-27.2518	21.865	-49.7792	0.930551	-0.99795	14.3289	0.540407	-14.4202	-4.29143	34.3783	1.37966	-1.72292	35.1413	-15.6925	43.343	-3.77288	185.094	-36.813	20.1413	-82.495	-16.8554	-34.5834	-3.98135	12.3023	7.39244	45.1801	100.166	19.1737	27.3332	43.786	-22.9906	104.568	2.42191	7.69288	12.4945	-34.9666	31.5728	67.453	28.9363	101.156	12.9021	25.7994	1.38939	-12.5653	42.8044	-86.9485
CM3	-2.02323	-6.38941	16.1297	-13.479	73.9121	-94.0637	-4.30766	1.32557	-13.4226	-14.8106	-5.68113	-1.55868	-34.5821	-3.41759	-5.35455	79.2748	-13.6974	-6.92334	2.1883	17.411	-58.4526	43.7507	-23.3857	-18.2962	-24.8515	-27.0663	29.7218	-1.92168	4.99371	-13.7962	22.6951	-19.3391	280.316	-31.8729	105.959	6.58185	-4.16948	-16.9317	-1.67463	4.14736	-2.23129	-0.65952	0.399449	4.24401	9.71829	-8.7036	-9.59978	-7.39685	-27.7309
MH1	-0.74692	-10.4646	-5.61063	264.608	-13.3009	-26.2796	6.84395	-1.30316	49.4868	-8.01412	18.8383	-0.71621	8.02022	2.92855	-5.28688	-29.7955	-2.46848	-28.8177	0.723593	32.6018	180.699	-37.7114	122.524	26.5486	0.666953	-7.94586	-8.57746	-7.77029	-14.336	-38.5109	-15.8766	10.6713	-39.6763	-17.1959	-35.0172	-4.58103	-0.68277	-8.25001	-4.17978	-20.5692	-9.31509	0.510453	-1.27465	-2.29399	-8.60265	-6.23703	26.4898	28.0952	100.081
MH2	3.5893	0.367022	3.18383	71.6567	-5.98213	33.6784	5.75614	12.2995	83.1858	5.67848	27.8944	4.47444	29.7483	16.8607	9.16132	26.6925	19.4119	40.8529	29.2691	-14.2233	119.374	61.7191	102.938	16.5585	16.7632	231.954	8.821	6.16423	-0.56469	-31.2681	-1.16895	25.0821	6.15397	8.93728	2.74337	-3.69552	9.22301	107.305	57.5821	36.6842	36.1938	54.7618	9.79002	1.91242	25.6645	74.1403	28.5057	14.2216	94.2593
MH3	3.78459	10.3951	-20.1208	-11.1899	-72.1721	22.5976	10.1219	-3.57803	12.8776	-24.5594	4.81129	5.61267	-71.9552	-1.85709	-5.84283	-87.0352	22.4159	-85.2783	-27.0597	-97.8005	19.2797	-80.829	5.41817	52.3816	52.7552	-10.2308	-43.8429	-19.5295	-57.4357	-71.7096	-39.6679	-47.2387	-152.782	-17.6278	-111.83	-5.80041	-24.6488	-1.65786	-27.5208	-79.9071	-82.5212	-19.3104	-34.4787	-10.8756	-35.0958	-16.2239	16.9436	18.4977	1.56124
MH4	-1.0101	0.726037	-0.93202	24.3399	13.8478	-0.27253	-2.68618	-0.98774	-20.0605	1.06437	9.56339	0.032763	2.57485	5.87226	3.7736	-13.9761	4.87575	4.98617	20.2992	-36.5222	19.4197	-40.3219	23.4262	0.10864	23.8438	-27.4988	-7.65162	0.749537	-1.89382	-35.8005	-9.61059	15.5964	-26.1068	35.7061	-20.049	2.81322	12.8634	-15.0863	17.1124	3.14578	7.93366	-8.17421	-11.9792	1.72938	-4.38178	-6.5218	1.39086	-16.3842	28.0195
MH5	-0.23067	4.84874	-8.77346	75.7276	7.50731	26.0568	0.526216	-3.24689	-8.24071	5.85387	8.89374	-0.26384	-9.98351	3.16101	10.9393	-24.7955	7.29712	-9.17441	14.1017	-44.3316	78.2836	-7.46145	35.1272	10.1353	31.0907	-8.97365	-9.8208	-6.4657	-7.35673	-38.4754	-15.2534	33.5749	-53.4909	55.5478	-37.8283	-5.47138	2.85174	-9.00171	24.5073	-19.3896	-17.7217	-9.09391	-16.0899	-3.77966	-10.5914	-4.34504	1.41112	-10.703	39.8064
MIX1	-0.31425	-8.27846	11.1797	-93.5801	-17.552	-93.1129	-6.97859	4.76673	-14.5896	1.12213	-8.22156	2.29696	-0.41983	0.424263	0.92917	-4.24145	-10.2201	18.2784	-18.0089	106.891	-86.8573	-3.23331	-85.1914	-24.039	-20.5442	-27.6909	-10.8064	18.7572	22.3658	4.90184	7.83502	-43.7656	10.6366	-31.5434	8.25494	17.9804	-1.98203	-13.5154	-30.386	68.887	60.0727	2.76962	24.4044	10.499	3.85355	0.441829	-12.2251	-7.34646	-83.2902
MIX2	-0.12684	-6.12258	-1.16583	-43.5325	-7.32604	-6.65573	-2.84736	0.426722	-20.0118	27.0681	-5.84261	2.30928	6.50016	-4.20278	27.2351	9.08867	2.89898	4.42063	-1.79435	12.7583	-41.7901	-16.7261	-7.45272	-9.25002	1.31192	-15.6573	-4.19649	4.48157	24.4646	-37.2141	-11.7326	13.7934	0.847158	-8.24023	-31.3066	2.42952	-1.82788	15.9529	-10.4418	3.95173	17.7797	-2.29677	0.42534	-3.30512	-2.41459	-4.92209	-6.80535	-14.0122	-1.1291
MIX3	-0.56016	-3.64945	-1.49892	-44.9247	-19.037	-43.26	-4.23239	1.70689	-19.4778	-9.19007	-6.14396	-1.84169	-21.1407	0.475458	-6.02196	-18.3569	-4.91435	3.63648	-3.39659	-25.8303	-34.8317	-25.6521	-17.5512	-8.9043	-2.86863	-21.2092	-10.3079	4.67244	4.6039	-33.3568	-13.5796	1.22553	-17.6047	-2.36165	-21.4798	5.34924	42.4219	-9.18123	-4.58876	10.6122	-2.8295	-5.29366	0.792899	3.67801	-4.98864	-6.46353	-5.17717	-15.2968	-12.6367
RES1	1.1725	10.8433	-8.18433	-38.3317	-18.3505	221.164	-0.42528	-0.18176	-14.6044	21.4208	-2.67273	1.82976	11.5452	-4.47863	-3.52697	-23.351	-2.94206	69.0352	3.01955	-40.585	-42.428	-26.0872	-68.4315	-6.4647	-3.20101	-11.4027	-4.29547	-4.90961	-8.15028	-26.9305	-10.156	-5.82206	-23.1098	140.28	-43.9263	-5.80724	-4.14102	-12.0037	-7.08159	-7.88933	-2.30345	-12.5322	-16.6475	-3.33988	-14.647	-5.84247	-3.47932	-12.6571	-67.2894
[truncated: 7 more columns]

## Sheet: Supplementary Table 8
Supplementary Table 8.		Observed-expected ratio of each LTC with cluster assignment
Male
Cluster	Addison disease	Anaemia	Aneurysm	Anxiety	Arrythmia	Asthma	Autism	Benign cerebral tumours	Bipolar disorder	Bronchiectasis	CKD	Chronic Lyme disease	Chronic liver disease	Chronic obstructive pulmonary disease	Chronic pancreatic disease	Chronic urinary tract infection	Congenital disease and chromosomal abnormalities	Connective tissue disease	Cystic fibrosis	Dementia	Depression	Diabetes	Drug or alcohol misuse	Eating disorder	Endometriosis	Epilepsy	Gout	HIV/AIDS	Haematological cancer	Hearing impairment that cannot be corrected	Heart Failure	Heart Valve Disorder	Hypertension	Inflammatory bowel disease	Ischemic heart disease	Melanoma	Meniere's disease	Multiple sclerosis	Obesity	Osteoarthritis	Osteoporosis	PTSD	Paralysis	Parkinson's disease	Peptic ulcer	Peripheral arterial disease	Peripheral neuropathy	Schizophrenia	Smoking
LB1	0.78803	1.06483	0.317385	0.933566	0.99873	0.701576	0.960266	1.11504	0.356418	0.427224	0.416579	1.84352	0.74275	0.0925523	0.173811	1.07987	1.35719	0.653637	0.344841	0.463365	0.770753	0.311701	0.209973	1.28032	1.79439	0.513149	0.720962	0.600532	0.903951	1.06254	0.134758	0.721743	0.566184	0.89566	0.228809	1.45662	1.05249	0.652471	0.808724	1.02742	0.61177	0.905907	0.715498	0.612912	0.412505	0.271599	0.524854	0.0649692	0.123253
LB2	0.620447	0.966444	0.584956	0.711856	0.710069	0.651489	0.457055	0.992162	0.298373	0.935816	0.485908	0.585916	0.742765	0.629701	0.451598	0.512156	1.03194	0.826558	0.823034	0.428298	0.762322	0.575228	0.925471	1.0238	0	0.509573	1.05858	1.08454	1.25493	0.997796	0.301696	0.581991	0.611852	1.01987	0.436683	0.921282	0.753134	0.379914	0.914056	0.958689	0.612458	0.659454	0.650114	0.380177	0.920545	0.536084	0.539161	0.272942	1.0061
LB3	0.864095	0.910689	0.436979	0.863611	0.614054	3.71506	1.34797	1.02252	0.687498	0.729853	0.306681	0.693603	0.76682	0.90204	0.524117	0.45898	0.993724	0.415131	0.506541	0.390016	0.857257	0.384415	0.737864	1.07048	1.08218	0.556674	0.462186	0.648329	0.647491	0.771889	0.244789	0.51886	0.563921	0.775737	0.331684	0.63127	0.759768	0.696069	0.735677	0.528501	0.525664	0.850465	0.521229	0.422588	0.595234	0.33332	0.403756	0.731012	0.726909
CM1	0.814361	0.992853	0.760919	0.880494	0.890686	0.854688	1.13476	1.19501	0.592446	0.704742	0.819496	1.24403	0.853304	0.589606	0.647947	0.694576	1.04395	0.942255	1.16664	0.748338	0.861335	1.06646	0.866127	0.81721	0.599936	0.534166	1.12779	0.98569	1.20157	1.1411	0.397566	0.831829	0.957517	0.869594	0.637481	1.30501	1.09832	0.590996	1.169	1.10274	0.863305	0.662459	0.788896	0.813648	0.758119	0.799991	0.810325	0.596539	0.86137
CM2	1.18117	1.29026	2.28145	0.507444	2.53813	0.789411	0.163786	0.711453	0.323566	1.45402	2.99095	0.557714	0.789088	2.12991	0.741511	0.847835	0.806001	1.4217	1.56965	1.29483	0.506123	2.1484	0.858647	0.383811	0	0.524949	1.66349	1.03824	1.10695	1.09499	6.34385	3.51858	1.74304	0.605033	3.02094	1.00322	1.17659	0.32359	1.40168	1.22176	1.32409	0.263042	1.06514	1.08699	1.34148	2.48916	1.32305	0.391706	0.843242
CM3	1.0368	1.03375	1.85065	0.894956	1.3986	0.772371	1.26545	0.870426	1.10422	1.47809	1.69107	0.413056	0.778501	1.93917	1.31277	1.17213	0.795038	1.54691	1.20547	2.58516	0.873775	1.2394	0.773234	0.93437	0.811542	1.01939	0.936469	1.55741	1.40377	1.27324	2.35863	1.47832	1.15609	0.70481	1.70295	1.21108	1.63716	2.24316	0.918506	1.29985	2.14036	0.45815	1.75328	3.83923	1.70996	1.81665	1.35039	1.44373	0.743392
CM4	0.71704	0.902084	1.90745	0.741483	1.1593	0.342227	0.384153	0.826959	0.510755	0.437141	1.77331	0.800248	0.757168	0.672734	0.695873	0.91708	0.745188	0.797489	1.29549	1.27426	0.769726	2.10021	1.14823	0.383915	0	0.45335	0.989663	0.753286	0.835162	0.969702	0.836993	1.33352	1.64861	0.527602	3.26981	0.992439	1.07738	0.425756	1.18964	0.906792	0.759587	0.611117	0.967886	0.835426	1.03162	2.15358	0.980615	0.502049	1.20671
CM5	2.04002	1.19903	1.66574	0.381968	1.20784	0.387688	1.04542	1.37107	0.946877	0.954984	1.02246	0.16752	0.709701	1.18821	0.86078	1.78264	0.739124	0.95495	0.329722	2.822	0.465397	1.68058	0.404863	0.576423	0	0.943583	0.529198	0.570417	1.6181	0.937422	1.99178	1.40659	1.059	0.698372	1.61013	1.22571	1.44622	0.811043	0.80092	0.972336	1.11715	0.11879	1.15303	2.78853	1.60736	1.57109	1.03105	1.20538	0.37725
CM6	0.816351	1.18551	0.99582	0.724456	1.13562	0.402801	0.702251	0.947648	0.327039	0.402013	2.04816	0.770916	0.943087	0.346251	0.418133	1.05475	0.8716	0.630515	1.2551	0.701794	0.600476	1.66731	0.799644	0.607903	2.27196	0.503362	1.46814	0.69485	0.775987	0.926574	0.554527	1.14335	2.99083	0.541064	0.599983	1.18883	0.971688	0.348881	1.54223	0.90692	0.519416	0.485926	0.746543	0.690849	0.775427	0.564422	0.810741	0.430947	0.717683
MH1	0.540683	0.727453	0.575217	2.58127	0.761607	0.785259	1.85162	0.838411	2.06032	0.487024	0.450416	0.8007	1.5919	0.665705	1.70833	0.698579	1.03702	0.666722	0.96437	1.15593	2.06628	0.594667	1.5582	1.4774	1.23117	0.772651	0.87021	1.17871	0.671904	0.805799	0.311961	0.541267	0.691534	0.95549	0.560118	0.725965	0.835648	0.62603	0.90538	0.760531	0.784745	2.49696	1.07269	0.693003	0.840401	0.62608	0.773042	1.99996	1.47682
MH2	1.37709	1.06043	1.04335	1.43519	0.865124	0.921999	2.03806	1.53583	3.68914	1.084	1.08842	1.1754	1.43986	1.03679	2.5026	1.22418	1.26346	1.21899	1.61385	1.21821	1.63786	1.35205	1.36645	1.59197	2.65329	5.4501	0.976469	1.3275	1.08196	0.987245	0.583238	0.852351	1.00061	1.06856	0.952753	0.932217	1.03604	4.00712	1.27682	1.18961	1.68516	2.45965	2.11636	1.26601	1.12074	1.40829	3.49581	1.69122	1.35085
MH3	1.07542	0.713613	0.515462	1.71835	0.359446	0.668666	2.23685	0.507727	3.54787	0.461662	0.209427	0.598462	2.96747	1.21841	4.02561	0.771934	1.17743	0.303204	0.445422	0.510621	2.20563	0.326172	2.61882	2.68328	0	1.41664	0.249611	0.782041	0.482284	0.542339	0.191602	0.323443	0.346471	0.903621	0.421456	0.31329	0.243663	1.11493	0.340252	0.343209	0.742638	2.93565	0.85076	0.193554	2.13288	0.665958	0.890446	6.19388	2.58825
MIX1	1.28885	0.921633	1.15189	0.824522	1.05827	1.12381	0.653374	1.12136	0.367634	2.44369	1.14813	1.09933	0.797815	1.60628	0.64053	2.38145	1.08863	1.16733	1.28795	1.1423	0.829741	0.920539	0.92747	0.878129	0.520686	0.618749	0.967161	1.3912	1.29666	1.25913	0.754382	0.91621	0.963428	1.07763	0.879923	1.11698	1.15105	1.39094	1.05859	1.0722	1.31389	0.621567	1.04395	1.12853	1.0134	0.937308	0.850168	0.38549	0.984606
MIX2	0.4225	0.899072	0.625462	0.702228	0.755665	0.543282	0.599806	0.875094	0.390253	0.331933	0.549627	1.01171	0.731844	0.354368	0.450299	0.615202	1.05235	0.877176	0.707639	0.539549	0.789714	0.684015	1.01037	0.894825	2.26771	0.497345	1.38379	0.8023	0.857718	1.01522	0.238653	0.592727	0.716747	0.823124	0.352273	1.27384	0.822919	0.674555	1.01119	1.11622	0.632648	0.667367	0.714385	0.539201	0.675895	0.586765	0.624974	0.375811	1.07869
MIX3	1.20257	1.11109	0.709233	0.692178	0.657638	0.411336	0.29255	1.15382	0.399037	0.348079	0.451996	0.552878	0.697743	0.455167	0.541306	0.681473	0.90778	1.39591	0.614363	0.510394	0.80033	0.532464	0.964883	0.642707	1.58534	0.53877	1.33448	0.792938	0.841287	0.937437	0.388132	0.589359	0.691547	0.75808	0.560606	0.892203	0.834771	0.581052	0.866724	1.45866	0.775499	0.774742	0.956158	0.611824	0.755727	0.661425	0.559542	0.328981	1.04511
RES1	1.21148	0.85864	0.722452	0.870685	0.806839	1.8776	0.656206	0.734553	0.332479	1.91336	0.613095	3.43216	0.801886	1.7118	0.486819	0.608714	0.950118	0.862961	0.983955	0.480161	0.87824	0.527388	0.827565	0.830376	0	0.528112	0.933289	1.06	0.920626	1.03795	0.443526	0.691869	0.75791	0.912363	0.524736	0.91893	0.872223	0.469817	0.820599	0.875617	0.83798	0.662688	0.632399	0.461354	0.764984	0.590052	0.554732	0.260323	0.853668
RES2	1.18399	1.3627	0.587602	0.884613	0.862046	2.97747	1.05542	0.991742	0.461638	1.77992	0.660548	1.15803	0.832734	1.18669	0.430889	0.813438	0.961978	2.0516	1.13797	0.504792	0.830612	0.739533	0.61187	0.875943	2.11829	0.696864	0.968595	1.08127	0.878045	0.928682	0.586063	0.771068	0.818606	4.4147	0.59278	0.656345	1.04716	0.512476	0.939992	0.866685	1.19924	0.687492	0.651019	0.489145	0.627379	0.514054	0.676047	0.449878	0.583619
Female
Cluster	Addison disease	Anaemia	Aneurysm	Anxiety	Arrythmia	Asthma	Autism	Benign cerebral tumours	Bipolar disorder	Bronchiectasis	CKD	Chronic Lyme disease	Chronic liver disease	Chronic obstructive pulmonary disease	Chronic pancreatic disease	Chronic urinary tract infection	Congenital disease and chromosomal abnormalities	Connective tissue disease	Cystic fibrosis	Dementia	Depression	Diabetes	Drug or alcohol misuse	Eating disorder	Endometriosis	Epilepsy	Gout	HIV/AIDS	Haematological cancer	Hearing impairment that cannot be corrected	Heart Failure	Heart Valve Disorder	Hypertension	Inflammatory bowel disease	Ischemic heart disease	Melanoma	Meniere's disease	Multiple sclerosis	Obesity	Osteoarthritis	Osteoporosis	PTSD	Paralysis	Parkinson's disease	Peptic ulcer	Peripheral arterial disease	Peripheral neuropathy	Schizophrenia	Smoking
LB1	1.03927	1.06174	0.527222	0.893561	0.764421	1.00247	1.08505	0.815243	0.725676	0.764669	0.556002	0.960122	0.887838	0.622834	0.512484	0.865934	1.05823	0.733471	0.73242	0.515676	0.992986	1.01633	0.997953	1.08478	1.11329	0.800509	0.596538	0.967133	0.888689	0.854115	0.343895	0.550545	0.631792	0.963527	0.488695	0.869704	0.786492	0.673157	1.00891	0.749126	0.584988	0.713175	0.743518	0.5074	0.554278	0.680094	0.689452	0.959609	1.03721
LB2	0.894936	1.1742	0.52443	0.82137	0.616546	1.40877	1.19154	0.841125	0.550652	0.915386	0.494758	0.977378	0.796821	0.778592	0.573623	0.488241	0.938517	0.633771	0.784609	0.374592	0.966344	0.634434	1.01402	0.922828	0.957298	0.696343	0.624384	0.863704	0.918076	0.832788	0.219544	0.477654	0.683114	0.677661	0.341489	0.90766	0.478682	0.534442	0.950961	0.692859	0.562089	0.914713	0.570101	0.304462	0.517402	0.669994	0.53556	0.706296	1.05874
LB3	0.611628	1.4473	0.567013	0.82389	0.63406	1.01385	1.22276	0.892573	0.717589	0.547083	0.507323	0.592238	0.93191	0.637435	0.59805	0.393203	0.995792	0.653902	0.653263	0.387476	0.951402	0.707505	1.16138	0.996626	0.918915	0.688732	0.749743	0.876033	0.838486	0.806721	0.249018	0.495326	0.6541	0.729617	0.388048	0.898023	0.313912	0.69703	0.969385	0.670169	0.504767	0.772712	0.671122	0.276537	0.55511	0.7142	0.559847	0.916179	1.21608
CM1	0.860944	1.0318	2.13222	0.506425	2.1687	0.964425	0.202493	0.757898	0.332419	1.58258	2.79804	0.429085	0.760771	2.32896	0.744697	0.844364	0.80691	1.57402	1.41381	1.57656	0.467893	2.25332	0.737825	0.123783	0.186498	0.555943	2.88672	1.14425	1.23742	1.36465	5.78435	3.43471	1.96803	0.689455	3.23713	0.943721	1.19088	0.357296	1.19998	1.50564	1.49104	0.181282	1.20225	1.22452	1.65969	2.05842	1.35047	0.634205	0.70106
CM2	0.762164	0.789037	1.80718	0.846771	1.1715	0.670472	1.10424	0.929271	1.42605	1.0177	1.35493	0.471019	0.682422	1.39631	1.1236	0.913793	0.721055	1.41419	0.890783	2.99343	0.817453	1.15847	0.606494	0.438007	0.333332	0.938008	1.24627	1.35126	1.20185	1.42432	2.48446	1.35892	1.20296	0.705399	1.87258	1.07574	1.24775	1.39414	0.699314	1.30206	1.75742	0.329903	1.68002	4.01795	1.79047	1.42911	1.05182	2.41724	0.548864
CM3	0.57463	0.706926	1.69165	0.918376	1.62437	0.329375	0.480309	1.10118	0.570168	0.47765	1.86233	0.793077	0.86525	0.570645	0.670258	0.711455	0.737773	0.928745	1.06822	1.20195	0.68783	1.37072	0.87986	0.342999	0.48405	0.546114	1.64079	0.732336	0.943489	1.05051	0.779799	1.45755	2.39939	0.560134	1.95227	1.22168	0.85538	0.42476	0.984491	1.04273	0.973016	0.448636	0.983308	1.01284	1.28004	1.17408	0.650359	0.736236	0.845039
MH1	0.870587	0.604427	0.801729	2.32052	0.907404	0.845595	1.68045	0.918025	2.30598	0.767068	0.732899	0.921643	1.36823	1.08206	1.23286	0.765213	0.961055	0.755577	1.01859	1.31164	1.79529	0.73666	1.51873	1.78565	1.01141	0.89019	0.847601	1.12172	0.811688	0.880499	0.493444	0.736216	0.836767	0.804427	0.740648	0.87285	0.980483	0.769013	0.968099	0.825342	0.907163	2.25383	1.01065	0.966247	0.875258	0.873005	0.793516	1.82563	1.46089
MH2	1.62933	1.01404	1.11386	1.36188	0.957857	1.20024	1.57913	1.78294	3.22155	1.16702	1.24214	1.49537	1.55176	1.30801	2.35667	1.41171	1.30992	1.35064	1.761	0.862417	1.53167	1.43614	1.44102	1.49587	1.29024	4.24386	1.1586	1.28951	1.15117	0.995237	0.583797	0.980346	1.02562	1.10286	1.02056	0.896202	1.26678	4.04027	1.44474	1.31522	1.36503	2.36538	2.15588	1.26234	1.10524	1.38339	3.48383	1.42292	1.43926
MH3	1.66444	1.39816	0.279518	0.943415	0.490889	1.13453	2.01971	0.771935	1.34436	0.276694	0.209412	1.62221	1.09529	0.253994	0.850376	0.737077	1.35835	0.267088	0.295516	0.0527238	1.08598	0.428071	1.02324	2.57072	1.91461	0.856735	0.210679	0.454033	0.520419	0.514874	0.0442332	0.332178	0.36309	0.796853	0.160742	0.836866	0.286071	0.952966	0.787163	0.312477	0.166642	1.81264	0.591871	0.0748744	0.400755	0.475025	0.455757	1.55081	1.00729
MH4	0.817359	1.02864	0.965628	1.12676	1.10061	0.998329	0.72129	0.935158	0.447515	1.03228	0.869251	1.00374	1.19508	1.02749	1.48727	1.17489	1.08028	1.04413	1.54428	0.635673	1.0892	0.706157	1.1035	1.00336	1.42574	0.603407	0.858125	1.18565	1.01896	0.983526	0.508569	0.833363	0.887912	1.42379	0.845037	1.08149	1.38372	0.559197	1.1363	1.02788	1.08252	1.0687	0.82207	0.668963	1.09814	0.932496	0.774677	0.497533	1.13466
MH5	0.95401	1.21091	0.643236	1.43487	1.06014	1.17617	1.0602	0.764975	0.749748	1.19579	0.744223	0.966784	1.20004	0.882457	1.28922	1.55902	1.13248	0.910458	1.41692	0.512379	1.39647	0.940044	1.17113	1.34514	1.61212	0.857296	0.799213	1.44067	0.81969	0.929435	0.417641	0.708376	0.746767	1.72697	0.677605	0.825251	1.0938	0.709984	1.21524	0.810546	0.796762	1.07686	0.781732	0.509729	0.763496	0.820083	0.834474	0.638072	1.21094
MIX1	0.94597	0.689467	1.39204	0.536571	0.878746	0.457113	0.311487	1.29755	0.617924	1.03236	0.962269	1.24937	0.840527	0.995737	1.03348	1.04095	0.839994	1.15384	0.540843	2.01392	0.620654	0.977595	0.64209	0.294068	0.651193	0.620251	0.809472	0.504632	1.45109	1.185	1.06398	1.12918	1.04342	0.644001	1.06067	1.49524	0.943779	0.624492	0.769862	1.58045	1.59411	0.425789	1.05733	1.64128	1.56653	1.05645	1.01452	0.785766	0.619378
MIX2	0.977828	0.766501	0.958435	0.780817	0.948545	0.960546	0.714386	1.02708	0.467176	1.79374	1.0822	1.2549	0.884778	1.0671	0.662849	2.22026	1.04614	1.03783	0.953487	1.12304	0.814435	0.882161	0.968166	0.723827	1.02265	0.781693	0.924775	1.15873	1.10958	1.20575	0.506143	0.803332	1.00352	0.905448	0.766066	1.06803	0.947286	1.45063	0.919596	1.03385	1.17878	0.675016	0.951667	1.01136	0.818675	0.964038	0.835598	0.584558	0.994754
MIX3	0.889822	0.843394	0.939868	0.745488	0.84955	0.711457	0.522301	1.12189	0.416463	0.696769	0.813188	0.771264	0.863665	0.754445	1.04292	0.696406	0.911982	1.03501	0.90093	0.719705	0.825969	0.796648	0.915645	0.700863	0.944282	0.667259	0.79209	1.01587	1.12855	1.04357	0.501909	0.743871	0.917778	0.969508	0.8194	1.16855	2.37658	0.708181	0.960241	1.1023	0.967987	0.721814	0.874654	1.02384	1.22705	0.916398	0.757082	0.48969	0.933937
RES1	1.28317	1.57133	0.596863	0.73336	0.821933	2.81126	0.941063	0.984063	0.462775	1.86783	0.708221	1.27903	0.927179	1.16465	0.503627	0.781677	0.935301	1.81616	1.10814	0.459254	0.739715	0.746081	0.596168	0.733338	0.92366	0.78035	0.893621	0.907437	0.834152	0.905303	0.506244	0.764801	0.867476	3.22383	0.546523	0.775329	0.835009	0.531541	0.924663	0.906624	0.968001	0.770449	0.635645	0.385542	0.746851	0.698613	0.730395	0.481544	0.568071
[truncated: 7 more columns]

## Sheet: Supplementary Table 9
Supplementary Table 9.		Exclusivity of each LTC with cluster assignment
Male
Cluster	Addison disease	Anaemia	Aneurysm	Anxiety	Arrythmia	Asthma	Autism	Benign cerebral tumours	Bipolar disorder	Bronchiectasis	CKD	Chronic Lyme disease	Chronic liver disease	Chronic obstructive pulmonary disease	Chronic pancreatic disease	Chronic urinary tract infection	Congenital disease and chromosomal abnormalities	Connective tissue disease	Cystic fibrosis	Dementia	Depression	Diabetes	Drug or alcohol misuse	Eating disorder	Endometriosis	Epilepsy	Gout	HIV/AIDS	Haematological cancer	Hearing impairment that cannot be corrected	Heart Failure	Heart Valve Disorder	Hypertension	Inflammatory bowel disease	Ischemic heart disease	Melanoma	Meniere's disease	Multiple sclerosis	Obesity	Osteoarthritis	Osteoporosis	PTSD	Paralysis	Parkinson's disease	Peptic ulcer	Peripheral arterial disease	Peripheral neuropathy	Schizophrenia	Smoking
LB1	0.0418251	0.0565164	0.0168454	0.0495495	0.0530081	0.0372365	0.0509666	0.0591812	0.0189171	0.0226751	0.0221102	0.0978456	0.0394218	0.00491226	0.00922509	0.0573144	0.0720334	0.0346921	0.0183026	0.0245933	0.0409081	0.0165437	0.0111444	0.0679537	0.0952381	0.0272356	0.0382654	0.0318736	0.0479776	0.0563948	0.00715236	0.0383069	0.0300505	0.0475376	0.0121441	0.0773111	0.0558612	0.0346302	0.0429235	0.054531	0.03247	0.0480815	0.0379754	0.0325306	0.0218939	0.0144152	0.0278569	0.00344828	0.00654172
LB2	0.0304183	0.0473812	0.0286783	0.0348997	0.0348121	0.0319402	0.0224077	0.0486421	0.0146282	0.0458797	0.0238223	0.0287253	0.0364151	0.0308719	0.0221402	0.0251092	0.0505923	0.0405232	0.0403503	0.0209979	0.0373739	0.0282014	0.0453725	0.0501931	0	0.0249825	0.0518982	0.0531713	0.0615247	0.0489183	0.0147911	0.0285329	0.0299969	0.0500006	0.021409	0.0451671	0.0369234	0.0186258	0.0448129	0.047001	0.0300266	0.0323306	0.0318727	0.0186387	0.045131	0.0262823	0.0264331	0.0133814	0.0493253
LB3	0.0380228	0.0400731	0.0192284	0.0380015	0.0270202	0.163474	0.0593146	0.0449939	0.030252	0.0321158	0.0134949	0.0305206	0.0337424	0.0396925	0.0230627	0.0201965	0.0437269	0.018267	0.0222893	0.0171619	0.0377219	0.0169154	0.0324682	0.0471042	0.047619	0.0244953	0.0203376	0.0285284	0.0284916	0.0339654	0.0107715	0.0228314	0.0248142	0.0341348	0.0145951	0.0277778	0.0334321	0.0306291	0.032372	0.0232556	0.0231308	0.037423	0.0229356	0.0185951	0.0261921	0.0146671	0.0177665	0.0321668	0.0319862
CM1	0.0646388	0.0788063	0.0603969	0.069888	0.070697	0.0678397	0.0900703	0.094852	0.0470246	0.0559379	0.0650463	0.0987433	0.0677298	0.0467991	0.0514299	0.055131	0.0828623	0.0747902	0.0926004	0.0593983	0.0683672	0.084649	0.0687476	0.0648649	0.047619	0.0423987	0.0895166	0.0782378	0.095373	0.0905728	0.0315562	0.0660252	0.0760016	0.0690228	0.0505991	0.103583	0.0871773	0.0469095	0.0927878	0.0875281	0.0685236	0.0525817	0.0626175	0.0645822	0.0601746	0.0634982	0.0643184	0.0473495	0.0683701
CM2	0.0760456	0.0830694	0.146884	0.0326701	0.16341	0.0508237	0.0105448	0.0458046	0.0208317	0.0936121	0.192563	0.0359066	0.0508029	0.137127	0.0477399	0.0545852	0.0518918	0.0915313	0.101057	0.0833634	0.0325851	0.138318	0.0552812	0.0247104	0	0.0337972	0.107099	0.0668439	0.0712678	0.0704972	0.408428	0.226532	0.11222	0.0389531	0.194493	0.064589	0.0757512	0.0208333	0.0902424	0.078659	0.0852473	0.0169351	0.0685756	0.0699821	0.0863667	0.160257	0.0851801	0.0252187	0.0542895
CM3	0.0608365	0.0606577	0.108591	0.0525135	0.0820661	0.0453206	0.0742531	0.0510742	0.0647928	0.0867302	0.0992272	0.024237	0.0456803	0.113785	0.0770295	0.0687773	0.0466506	0.0907684	0.0707339	0.15169	0.0512707	0.0727246	0.0453713	0.0548263	0.047619	0.0598149	0.0549494	0.0913845	0.0823694	0.0747101	0.138398	0.086744	0.0678359	0.0413563	0.0999245	0.0710629	0.0960643	0.131623	0.0538954	0.0762714	0.12559	0.026883	0.102878	0.225275	0.100336	0.106596	0.0792373	0.0847144	0.0436202
CM4	0.0418251	0.0526188	0.111262	0.0432509	0.0676224	0.0199622	0.0224077	0.0482367	0.0297924	0.0254985	0.103438	0.0466786	0.0441658	0.0392407	0.0405904	0.0534934	0.043467	0.0465177	0.0755663	0.074328	0.0448983	0.122506	0.0669768	0.0223938	0	0.026444	0.0577273	0.0439393	0.0487152	0.0565629	0.048822	0.0777846	0.0961635	0.0307751	0.190729	0.0578892	0.0628438	0.0248344	0.0693918	0.0528934	0.0443069	0.0356466	0.056457	0.0487306	0.0601746	0.125619	0.0571995	0.0292846	0.0703875
CM5	0.0874525	0.0514007	0.071408	0.0163744	0.0517783	0.0166196	0.0448155	0.0587758	0.0405913	0.0409388	0.0438312	0.00718133	0.0304238	0.0509369	0.0369004	0.0764192	0.0316852	0.0409373	0.0141347	0.120975	0.0199509	0.0720441	0.0173559	0.0247104	0	0.04045	0.0226859	0.0244529	0.0693657	0.0401859	0.0853849	0.0602983	0.0453977	0.0299382	0.0690238	0.0525444	0.0619975	0.0347682	0.0343343	0.0416826	0.0478905	0.00509237	0.0494288	0.11954	0.0689053	0.0673501	0.0441996	0.0516727	0.0161722
CM6	0.0342205	0.0496955	0.0417437	0.0303684	0.0476041	0.016885	0.0294376	0.0397244	0.0137091	0.0168519	0.0858568	0.032316	0.0395332	0.0145145	0.0175277	0.044214	0.0365365	0.0264305	0.0526125	0.0294184	0.0251713	0.0698919	0.0335202	0.0254826	0.0952381	0.0211004	0.0615427	0.0291273	0.0325285	0.038841	0.0232452	0.0479281	0.125372	0.0226808	0.0251506	0.0498344	0.0407321	0.0146247	0.0646487	0.0380171	0.0217734	0.0203695	0.0312943	0.0289596	0.032505	0.02366	0.0339854	0.0180648	0.0300845
MH1	0.0418251	0.0562728	0.0444965	0.199677	0.0589149	0.0607445	0.143234	0.0648561	0.159378	0.0376743	0.0348424	0.061939	0.123143	0.0514963	0.132149	0.0540393	0.08022	0.0515749	0.0745998	0.0894182	0.159839	0.0460011	0.120536	0.114286	0.0952381	0.0597692	0.067316	0.09118	0.0519758	0.0623334	0.0241321	0.0418703	0.0534943	0.0739129	0.0433285	0.0561578	0.0646424	0.0484272	0.0700366	0.0588316	0.0607048	0.193155	0.082979	0.053608	0.0650101	0.0484311	0.0597994	0.154709	0.114241
MH2	0.0988593	0.0761267	0.0749004	0.10303	0.0621061	0.0661891	0.146309	0.110255	0.264839	0.077819	0.0781366	0.0843806	0.103365	0.0744297	0.179659	0.0878821	0.0907024	0.0875095	0.115856	0.0874534	0.117579	0.0970621	0.0980954	0.114286	0.190476	0.391255	0.0700994	0.0952993	0.0776725	0.070873	0.0418699	0.0611892	0.0718322	0.0767106	0.0683969	0.0669226	0.0743758	0.287666	0.0916609	0.0854008	0.120975	0.176575	0.151931	0.0908853	0.0804567	0.101099	0.25096	0.12141	0.0969758
MH3	0.0532319	0.0353228	0.0255146	0.0850558	0.0177921	0.033098	0.110721	0.0251317	0.175615	0.0228516	0.0103663	0.029623	0.146885	0.0603097	0.199262	0.0382096	0.0582808	0.0150082	0.0220477	0.025275	0.109176	0.016145	0.129628	0.132819	0	0.0701215	0.0123554	0.0387099	0.0238724	0.026845	0.00948403	0.01601	0.0171498	0.0447279	0.0208615	0.0155074	0.0120609	0.0551876	0.016842	0.0169883	0.0367595	0.14531	0.0421114	0.00958063	0.105574	0.0329639	0.0440758	0.306588	0.128115
MIX1	0.117871	0.0842875	0.105345	0.0754062	0.0967836	0.102778	0.059754	0.102554	0.0336218	0.223487	0.105002	0.100539	0.0729638	0.146902	0.0585793	0.217795	0.0995603	0.106757	0.117789	0.104468	0.0758836	0.0841874	0.0848213	0.0803089	0.047619	0.0565874	0.0884512	0.127231	0.118586	0.115153	0.0689917	0.0837915	0.0881098	0.0985545	0.0804729	0.102153	0.105269	0.127208	0.0968133	0.0980578	0.120161	0.0568451	0.0954736	0.10321	0.0926797	0.0857211	0.0777516	0.0352548	0.0900466
MIX2	0.026616	0.0566382	0.0394018	0.0442378	0.0476041	0.0342248	0.0377856	0.0551277	0.0245845	0.0209105	0.0346245	0.0637343	0.0461035	0.0223239	0.0283672	0.0387555	0.0662942	0.0552589	0.0445787	0.0339896	0.0497491	0.0430904	0.0636493	0.0563707	0.142857	0.0313309	0.0871738	0.0505419	0.0540331	0.0639553	0.0150343	0.0373396	0.0451524	0.0518538	0.0221919	0.0802469	0.0518409	0.0424945	0.0637012	0.0703179	0.0398545	0.0420417	0.0450036	0.0339677	0.0425789	0.0369641	0.0393711	0.0236747	0.0679533
MIX3	0.0722433	0.0667479	0.0426065	0.041582	0.039507	0.0247106	0.0175747	0.069315	0.0239718	0.0209105	0.0271532	0.0332136	0.0419163	0.0273437	0.0325185	0.0409389	0.054534	0.0838583	0.0369073	0.0306615	0.0480791	0.0319873	0.0579645	0.03861	0.0952381	0.0323661	0.0801678	0.047635	0.0505396	0.0563157	0.0233167	0.0354052	0.041544	0.045541	0.0336779	0.0535983	0.0501481	0.0349062	0.0520677	0.0876276	0.0465874	0.0465419	0.0574403	0.0367548	0.0453996	0.0397345	0.033614	0.0197633	0.0627838
RES1	0.0608365	0.0431181	0.0362792	0.043723	0.0405169	0.094287	0.0329525	0.0368869	0.016696	0.0960826	0.0307877	0.172352	0.0402682	0.085961	0.0244465	0.0305677	0.0477119	0.0433351	0.0494111	0.0241122	0.0441024	0.0264837	0.0415577	0.0416988	0	0.0265201	0.0468668	0.0532297	0.0462309	0.0521225	0.0222724	0.0347434	0.0380598	0.0458159	0.0263506	0.0461457	0.0438003	0.0235927	0.0412079	0.0439707	0.0420807	0.0332781	0.031757	0.0231677	0.038415	0.0296305	0.0278569	0.0130726	0.0428685
RES2	0.0532319	0.0612667	0.0264185	0.0397721	0.0387574	0.133867	0.0474517	0.0445886	0.0207552	0.0800247	0.0296981	0.0520646	0.0374396	0.0533536	0.0193727	0.0365721	0.0432504	0.0922398	0.0511628	0.0226954	0.0373442	0.0332493	0.0275096	0.0393822	0.0952381	0.0313309	0.0435479	0.0486137	0.0394767	0.0417534	0.0263493	0.0346671	0.0368044	0.198484	0.0266513	0.0295092	0.04708	0.0230408	0.0422619	0.038966	0.0539176	0.0309095	0.0292697	0.0219919	0.0282069	0.0231118	0.0303949	0.0202265	0.0262394
Female
Cluster	Addison disease	Anaemia	Aneurysm	Anxiety	Arrythmia	Asthma	Autism	Benign cerebral tumours	Bipolar disorder	Bronchiectasis	CKD	Chronic Lyme disease	Chronic liver disease	Chronic obstructive pulmonary disease	Chronic pancreatic disease	Chronic urinary tract infection	Congenital disease and chromosomal abnormalities	Connective tissue disease	Cystic fibrosis	Dementia	Depression	Diabetes	Drug or alcohol misuse	Eating disorder	Endometriosis	Epilepsy	Gout	HIV/AIDS	Haematological cancer	Hearing impairment that cannot be corrected	Heart Failure	Heart Valve Disorder	Hypertension	Inflammatory bowel disease	Ischemic heart disease	Melanoma	Meniere's disease	Multiple sclerosis	Obesity	Osteoarthritis	Osteoporosis	PTSD	Paralysis	Parkinson's disease	Peptic ulcer	Peripheral arterial disease	Peripheral neuropathy	Schizophrenia	Smoking
LB1	0.0946882	0.0967352	0.0480354	0.0814126	0.0696467	0.0913357	0.0988593	0.074277	0.0661166	0.0696692	0.0506575	0.087477	0.0808912	0.0567466	0.0466926	0.0788955	0.0964153	0.0668268	0.066731	0.0469834	0.0904712	0.0925982	0.0909238	0.0988345	0.101432	0.0729346	0.0543507	0.0881158	0.0809687	0.0778186	0.0313324	0.0501603	0.0575628	0.0877872	0.0445252	0.079239	0.0716576	0.0613316	0.0919223	0.068253	0.0532984	0.0649776	0.0677422	0.0462294	0.0505005	0.0619635	0.0628162	0.0874302	0.0945007
LB2	0.0531178	0.0696933	0.0311269	0.0487514	0.0365943	0.0836155	0.0707224	0.0499239	0.0326832	0.0543316	0.0293658	0.058011	0.0472943	0.0462123	0.0340467	0.0289789	0.0557045	0.0376167	0.0465695	0.0222335	0.0573561	0.037656	0.0601861	0.0547733	0.0568192	0.0413306	0.0370595	0.0512641	0.0544912	0.0494291	0.0130307	0.0283506	0.0405454	0.0402217	0.0202686	0.0538731	0.0284116	0.0317211	0.0564431	0.0411238	0.0333621	0.0542916	0.0338376	0.018071	0.0307097	0.0397666	0.0317875	0.0419213	0.0628401
LB3	0.0323326	0.0765087	0.0299741	0.0435534	0.0335184	0.0535952	0.0646388	0.0471842	0.037934	0.0289205	0.0268187	0.0313076	0.0492637	0.0336968	0.0316148	0.0207859	0.0526406	0.0345673	0.0345335	0.0204832	0.0502941	0.0374009	0.061394	0.0526848	0.0485767	0.0364085	0.0396338	0.0463098	0.044325	0.0426458	0.0131638	0.0261845	0.0345778	0.0385699	0.0205134	0.0474723	0.0165944	0.0368472	0.0512447	0.0354272	0.0266836	0.040848	0.0354776	0.0146186	0.0293449	0.0377548	0.0295953	0.0484321	0.0642856
CM1	0.0646651	0.0774981	0.16015	0.0380374	0.16289	0.0724376	0.0152091	0.0569254	0.0249679	0.118867	0.21016	0.0322284	0.0571412	0.174927	0.0559339	0.0634198	0.0606066	0.118224	0.106191	0.118414	0.0351433	0.169246	0.0554177	0.00929731	0.0140077	0.0417567	0.21682	0.0859439	0.0929423	0.102498	0.43446	0.25798	0.147818	0.0517847	0.243139	0.0708825	0.0894462	0.0268363	0.0901297	0.113088	0.111992	0.013616	0.0903006	0.0919732	0.124659	0.154607	0.101433	0.0476349	0.0526563
CM2	0.0461894	0.047818	0.109521	0.0513168	0.0709963	0.0406326	0.0669202	0.0563166	0.0864231	0.0616754	0.0821129	0.0285451	0.0413568	0.0846206	0.0680934	0.0553785	0.0436981	0.0857043	0.0539841	0.18141	0.0495401	0.0702064	0.0367553	0.0265445	0.0202009	0.0568461	0.0755276	0.0818904	0.0728357	0.0863179	0.150566	0.0823547	0.072903	0.0427492	0.113484	0.0651929	0.0756176	0.0844892	0.0423805	0.0789084	0.106505	0.0199931	0.101814	0.2435	0.108508	0.0866081	0.0637437	0.146492	0.0332628
CM3	0.0300231	0.0369353	0.0883851	0.0479831	0.0848697	0.0172091	0.0250951	0.0575342	0.02979	0.0249561	0.0973027	0.0414365	0.0452074	0.0298149	0.0350195	0.0371719	0.038547	0.0485248	0.0558123	0.0627992	0.0359375	0.0716169	0.0459707	0.0179209	0.0252905	0.0285332	0.0857275	0.0382629	0.0492951	0.0548868	0.0407427	0.0761537	0.125363	0.0292657	0.102002	0.0638298	0.0446917	0.0221927	0.0514374	0.0544804	0.0508379	0.0234402	0.0513756	0.0529183	0.066879	0.0613432	0.0339798	0.0384666	0.0441514
MH1	0.0669746	0.0464988	0.0616774	0.178519	0.069807	0.065052	0.129278	0.070624	0.1774	0.0590109	0.0563823	0.0709024	0.105259	0.0832434	0.0948444	0.0588682	0.0739344	0.0581269	0.0783607	0.100905	0.138113	0.0566716	0.116837	0.137371	0.0778083	0.0684827	0.0652063	0.0862942	0.0624435	0.0677372	0.0379609	0.0566374	0.0643729	0.0618849	0.0569784	0.0671487	0.075429	0.0591605	0.0744762	0.0634939	0.0697884	0.173388	0.0777495	0.0743338	0.0673339	0.0671607	0.0610455	0.140446	0.112387
MH2	0.122402	0.076179	0.0836776	0.10231	0.0719583	0.0901672	0.118631	0.133942	0.242017	0.0876714	0.0933151	0.112339	0.116575	0.0982636	0.177043	0.106054	0.0984068	0.101466	0.132294	0.0647885	0.115065	0.107889	0.108256	0.112376	0.0969282	0.318817	0.0870389	0.0968733	0.0864811	0.0747664	0.0438573	0.0736478	0.077049	0.0828515	0.0766689	0.0673265	0.0951663	0.303522	0.108535	0.0988047	0.102547	0.177697	0.161959	0.0948322	0.08303	0.103926	0.26172	0.106896	0.108124
MH3	0.124711	0.10476	0.0209434	0.0706871	0.0367807	0.0850071	0.151331	0.0578387	0.100729	0.0207318	0.0156906	0.121547	0.082067	0.019031	0.063716	0.0552268	0.101777	0.0200121	0.0221421	0.00395043	0.0813691	0.032074	0.0766684	0.192616	0.143456	0.0641924	0.0157855	0.0340193	0.0389933	0.0385779	0.00331426	0.024889	0.0272052	0.0597057	0.0120439	0.0627037	0.0214344	0.0714027	0.0589796	0.0234129	0.012486	0.135815	0.044347	0.0056101	0.0300273	0.0355921	0.0341484	0.116197	0.0754727
MH4	0.0577367	0.0726613	0.0682102	0.0795924	0.0777448	0.0705201	0.0509506	0.0660578	0.0316117	0.0729187	0.0614023	0.0709024	0.0844184	0.0725803	0.105058	0.082992	0.0763088	0.0737557	0.109085	0.0449028	0.0769388	0.0498816	0.0779494	0.0708752	0.100712	0.0426235	0.0606164	0.083752	0.0719772	0.0694744	0.0359244	0.0588673	0.0627205	0.100574	0.0596919	0.0763942	0.0977434	0.0395007	0.0802662	0.0726073	0.0764669	0.0754912	0.0580695	0.0472543	0.0775705	0.0658698	0.0547218	0.0351448	0.0801502
MH5	0.0554273	0.0703529	0.0373715	0.0833649	0.0615933	0.0683345	0.061597	0.0444444	0.0435598	0.0694742	0.0432388	0.0561694	0.0697216	0.0512701	0.0749027	0.0905781	0.065796	0.0528969	0.0823219	0.0297688	0.0811337	0.0546158	0.0680418	0.0781513	0.0936627	0.0498083	0.0464337	0.083702	0.0476234	0.0539994	0.0242646	0.0411561	0.0433866	0.100335	0.0393684	0.0479464	0.0635489	0.0412495	0.0706043	0.0470921	0.0462913	0.0625646	0.045418	0.0296148	0.0443585	0.0476462	0.0484823	0.0370715	0.0703547
MIX1	0.073903	0.0538639	0.108752	0.0419191	0.0686512	0.0357115	0.0243346	0.10137	0.0482748	0.0806525	0.0751763	0.0976059	0.0656653	0.077791	0.0807393	0.081323	0.0656237	0.0901428	0.0422528	0.157335	0.048488	0.0763736	0.0501626	0.0229738	0.0508738	0.0484565	0.0632392	0.0394239	0.113365	0.0925773	0.0831226	0.0882159	0.0815166	0.050312	0.0828639	0.116814	0.0737318	0.0487878	0.0601447	0.123471	0.124539	0.0332644	0.0826026	0.128223	0.122384	0.0825342	0.079258	0.0613872	0.0483883
MIX2	0.073903	0.0579312	0.0724373	0.0590132	0.0716898	0.0725969	0.0539924	0.0776256	0.0353086	0.135569	0.0817914	0.0948435	0.0668705	0.0806501	0.0500973	0.167805	0.0790663	0.0784378	0.0720634	0.084878	0.061554	0.0666727	0.0731728	0.0547059	0.0772903	0.0590794	0.0698934	0.0875753	0.0838605	0.0911287	0.0382537	0.0607148	0.0758445	0.0684326	0.0578984	0.0807207	0.0715947	0.109637	0.0695019	0.0781374	0.0890905	0.0510169	0.0719258	0.0764376	0.0618744	0.0728608	0.0631535	0.0441802	0.0751823
MIX3	0.0531178	0.0503463	0.0561053	0.0445018	0.0507138	0.0424704	0.0311787	0.0669711	0.0248607	0.0415936	0.0485431	0.0460405	0.0515564	0.0450365	0.0622568	0.0415718	0.0544407	0.061785	0.0537809	0.0429627	0.0493061	0.0475558	0.0546593	0.0418379	0.0563688	0.0398319	0.0472837	0.0606422	0.0673685	0.0622955	0.0299614	0.0444053	0.0547867	0.0578747	0.048914	0.0697564	0.141869	0.0422748	0.0573215	0.0658014	0.0577839	0.0430886	0.0522123	0.0611177	0.0732484	0.0547043	0.0451939	0.029232	0.0557512
RES1	0.0508083	0.0622183	0.0236334	0.0290382	0.0325453	0.111315	0.0372624	0.038965	0.018324	0.0739585	0.0280428	0.0506446	0.0367126	0.0461157	0.0199416	0.0309513	0.0370342	0.0719128	0.0438779	0.0181846	0.0292898	0.0295418	0.0236059	0.0290373	0.0365733	0.0308988	0.0353838	0.0359309	0.0330291	0.0358464	0.0200453	0.0302831	0.0343486	0.127651	0.0216401	0.0306999	0.033063	0.0210469	0.036613	0.0358987	0.038329	0.0305067	0.025169	0.0152659	0.0295723	0.0276623	0.0289207	0.0190672	0.0224933
[truncated: 7 more columns]

## Sheet: Supplementary Table 10
Supplementary Table 10.		LCA class loadings across all LTCs within male and females seperately using 17 and 15 classes respectively for comparison.
Male
Class	N	Percent of population	Top1 LTC	Top1 Loading	Top2 LTC	Top2 Loading	Top3 LTC	Top3 Loading	Eating disorder	Peptic ulcer	Chronic urinary tract infection	Tuberculosis	Benign cerebral tumours	Arrythmia	Bipolar disorder	PTSD	HIVAIDS	Peripheral neuropathy	Heart Failure	Chronic obstructive pulmonary disease	Stroke	Asthma	Ischemic heart disease	Venous thrombotic disease	Schizophrenia	Connective tissue disease	Multiple sclerosis	Diabetes	Menieres disease	Osteoarthritis	Hearing impairment that cannot be corrected	Anxiety	Transient ischaemic attack	Autism	Vision impairment that cannot be corrected	Melanoma	Chronic Lyme disease	Aneurysm	Thyroid disorder	Gout	Epilepsy	Peripheral arterial disease	Anaemia	Parkinsons disease	Cystic fibrosis	Drug or alcohol misuse	Inflammatory bowel disease	Chronic liver disease	Heart Valve Disorder
1	345063	13.04	Drug or alcohol misuse	1	Smoking	0.999739	Depression	0.179573	0.000334	0.002172	0.0002	0.011452	0.0005	0.030099	0.001752	0	0.024765	0.001869	0.002276	0.036788	0.007832	0.133134	0.060646	0.010789	0.007166	0.018316	0.004232	0.054842	0.001654	0.021065	0.055064	0.0652	0.004871	0.000329	0.000517	0.001537	0.000368	0.001801	0.015842	0.032758	0.023838	0.012691	0.002243	0.000458	0.002963	1	0.033492	0.007395	0.002789
2	28345	1.07	Drug or alcohol misuse	1	Smoking	0.881172	Chronic obstructive pulmonary disease	0.841491	3.66e-05	0.00625	0.000446	0.0317	0.000371	0.063846	0.002945	0	0.043386	0.0068	0.032861	0.841491	0.024773	0.34488	0.155963	0.026636	0.011759	0.042929	0.000217	0.074568	0.001879	0.03515	0.061701	0.089272	0.020302	2.98e-05	0.002343	0.00097	0.000144	0.013642	0.021485	0.042009	0.022911	0.047059	0.001802	0.002871	0.007653	1	0.020795	0.020656	0.008481
3	64619	2.44	Drug or alcohol misuse	1	Smoking	0.559075	Depression	0.355782	0.002271	0.005983	0.000197	0.014369	0.000453	0.03056	0.04118	0	0.030534	0.012592	0.005188	0.041018	0.014182	0.088475	0.049129	0.023813	0.073312	0.012512	0.002186	0.07053	0.000434	0.013725	0.032551	0.149791	0.003977	0.00293	0.013426	0.001106	0.000223	0.003092	0.016711	0.033515	0.072641	0.010985	0.001771	0.004748	0.007989	1	0.031626	0.117335	0.004199
4	158876	6.01	Hypertension	0.774123	CKD	0.227821	Gout	0.194167	0.000106	0.002719	0.001748	0.012999	0.001309	0.157166	0.000721	0	0.024623	0.006031	0.020185	0.0227	0.059336	0.069364	0.150674	0.02339	7.35e-05	0.057353	0.00064	0.190519	0.005157	0.098845	0.103292	0.077995	0.05412	4.5e-05	0.002784	0.008574	0.000374	0.015355	0.037797	0.194167	0.011572	0.021921	0.005928	0.007711	0.01043	0.077077	0.024545	0.015311	0.0316
5	43779	1.66	Drug or alcohol misuse	1	Smoking	0.970306	Ischemic heart disease	0.455462	0.000225	0.005346	0.000959	0.013396	0.000463	0.184915	0.002045	8.92e-252	0.025617	0.007673	0.131736	0.120059	0.048216	0.054119	0.455462	0.022859	0.002947	0.042284	0.000682	0.227285	0.003048	0.044804	0.065338	0.070678	0.048232	9.49e-09	0.003597	0.002006	0.000325	0.042622	0.040197	0.082127	0.011579	0.125002	0.003514	0.005142	0.008614	1	0.019622	0.006862	0.049123
6	74565	2.82	Anxiety	1	Drug or alcohol misuse	1	Smoking	0.851464	0.001569	0.002133	0.00061	0.011754	0.000559	0.053202	0.01773	0.07356	0.034458	0.005373	0.004472	0.048039	0.012365	0.11482	0.05965	0.010325	0.015715	0.019765	0.002101	0.058157	0.001861	0.021645	0.053839	1	0.008762	0.001833	0.002558	0.001489	0.000364	0.003477	0.016872	0.038818	0.028136	0.016145	0.001556	0.002215	0.003915	1	0.036928	0.021818	0.005009
7	1	0	Hearing impairment that cannot be corrected	1	Transient ischaemic attack	1	Thyroid disorder	1	0	0	0	0	0	0	0	0	0	0	0	0	0	0	0	0	0	0	0	0	0	0	1	0	1	0	0	0	0	0	1	0	0	0	0	1	1	0	0	1	0
8	90399	3.42	Anxiety	1	Depression	0.50873	Hypertension	0.187877	0.001843	0.001235	0.000335	0.012983	0.000938	0.084979	0.014637	0.057918	0.035548	0.005777	0.005829	0.021281	0.01235	0.104078	0.06982	0.013208	0.009256	0.027169	0.002297	0.081117	0.00493	0.038767	0.0787	1	0.009272	0.003403	0.002616	0.003098	0.000569	0.002975	0.027034	0.051022	0.025765	0.011244	0.002226	0.008588	0.004766	0.0896	0.04092	0.017248	0.008368
9	159125	6.02	Diabetes	0.623352	Hypertension	0.415197	Obesity	0.213957	0.000228	0.001669	0.000262	0.009662	0.000404	0.042948	0.002563	0	0.019639	0.022408	0.017108	0.014775	0.023814	0.069201	0.182429	0.016801	0.004815	0.027811	0.001718	0.623352	0.002231	0.045189	0.056726	0.049913	0.008991	0.000471	0.003974	0.002464	0.000239	0.001171	0.041193	0.068048	0.010365	0.029221	0.006681	0.004417	0.016189	1.18e-07	0.029682	0.032454	0.004137
10	830757	31.41	Asthma	0.187621	Depression	0.137828	Hypertension	0.104165	0.000723	0.000661	0.000189	0.010589	0.000823	0.039556	0.002988	0	0.021938	0.001678	0.000292	0.006444	0.002131	0.187621	0.029623	0.008857	0.003621	0.015754	0.004744	0.03441	0.00133	0.024179	0.056378	0.075803	0.000147	0.001243	0.00127	0.001748	0.000695	6.2e-05	0.016559	0.050903	0.029265	0.002554	0.003241	0.000905	0.003727	0.047364	0.042637	0.013419	0.003511
11	62271	2.35	Hypertension	0.181576	Depression	0.176895	Stroke	0.152922	0.001016	0.005208	0.000427	0.015192	0.001725	0.067843	0.022269	0	0.045976	0.006255	0.014929	0.030581	0.152922	0.035997	0.12566	0.025964	0.027174	0.027138	0.008639	0.100644	0.004409	0.036602	0.094611	0.092167	0.092815	0.004827	0.015915	0.001876	9.76e-05	0.010036	0.038414	0.017632	0.09723	0.029308	0.00137	0.053261	0.003253	0.023077	0.026482	0.004652	0.00802
12	69972	2.65	Chronic obstructive pulmonary disease	0.493472	Asthma	0.374029	Hypertension	0.187118	8.65e-05	0.005067	0.00086	0.027953	0.000485	0.083325	0.001003	0	0.030552	0.004894	0.060097	0.493472	0.030199	0.374029	0.171921	0.027643	0.003142	0.053895	0.000634	0.076644	0.004278	0.04544	0.071626	0.050379	0.025398	1.58e-164	0.001973	0.002546	5.73e-05	0.01521	0.021837	0.049957	0.013882	0.034862	0.001566	0.007931	0.003993	0.010773	0.024829	0.007005	0.010418
13	149019	5.63	Ischemic heart disease	0.51263	Hypertension	0.363529	Arrythmia	0.261688	0.000151	0.00416	0.000695	0.013181	0.000414	0.261688	0.000912	2.95e-198	0.024278	0.008014	0.194013	0.074009	0.075092	0.052179	0.51263	0.029092	0.000603	0.053645	0.000711	0.200481	0.00564	0.064282	0.082957	0.057312	0.064923	1.69e-12	0.002692	0.003042	0.000195	0.033973	0.049754	0.096356	0.013279	0.092088	0.0031	0.012713	0.00555	0.043174	0.022392	0.005287	0.070828
14	384628	14.54	Solid organ cancer	0.237925	Hypertension	0.211507	Ischemic heart disease	0.124219	4.83e-05	0.003259	0.001399	0.012182	0.001724	0.101387	6.31e-61	0	0.024686	0.004965	0.014311	0.011118	0.018728	0.039001	0.124219	0.025774	2.51e-40	0.056291	0.001046	0.040982	0.007171	0.087632	0.117174	0.042882	0.015887	3.67e-120	0.001792	0.015166	0.000562	0.00963	0.029579	0.065066	0.009815	0.017852	0.002136	0.015582	0.003932	0.03279	0.030086	0.007798	0.016005
15	15176	0.57	Drug or alcohol misuse	1	Smoking	0.821922	Stroke	0.380843	5.62e-05	0.008128	0.00014	0.021185	0.000963	0.073968	0.004533	0.000108	0.033687	0.007874	0.009086	0.078008	0.380843	0.047757	0.164901	0.022056	0.008626	0.025652	0.004841	0.12217	0.003566	0.031435	0.077187	0.110254	0.271328	2.79e-142	0.003077	0.001943	0.000323	0.022207	0.025373	0.038182	0.092494	0.075411	0.002122	0.012551	0.013618	1	0.016029	0.015795	0.013722
16	78399	2.96	Drug or alcohol misuse	1	Smoking	0.694385	Hypertension	0.471143	0.000364	0.001801	0.000423	0.011038	0.000482	0.064509	0.004487	9.90684941627433e-310	0.016686	0.017347	0.015032	0.023286	0.021605	0.072329	0.153003	0.015951	0.008903	0.030387	0.00119	0.446734	0.001919	0.053651	0.061099	0.087024	0.014437	0.000344	0.003103	0.002865	0.000309	0.004207	0.036153	0.109862	0.012912	0.030591	0.006083	0.002165	0.023339	1	0.023153	0.042962	0.007544
17	90256	3.41	Drug or alcohol misuse	1	Smoking	1	Hypertension	0.34368	2.68e-51	0.005512	0.001802	0.013467	0.001214	0.079459	9.23e-05	0	0.028056	0.003828	0.006745	0.065715	0.023743	0.030109	0.114778	0.019444	4.48e-42	0.056268	0.001819	0.072134	0.005197	0.077219	0.1013	0.052865	0.024514	1e-75	0.001903	0.009535	0.00021	0.024223	0.028782	0.084224	0.007117	0.045779	0.001836	0.008044	0.005478	1	0.024872	0.008726	0.014533
Female
Class	N	Percent of population	Top1 LTC	Top1 Loading	Top2 LTC	Top2 Loading	Top3 LTC	Top3 Loading	Eating disorder	Peptic ulcer	Chronic urinary tract infection	Tuberculosis	Benign cerebral tumours	Arrythmia	Bipolar disorder	PTSD	HIVAIDS	Peripheral neuropathy	Heart Failure	Chronic obstructive pulmonary disease	Stroke	Asthma	Ischemic heart disease	Venous thrombotic disease	Schizophrenia	Connective tissue disease	Multiple sclerosis	Diabetes	Menieres disease	Osteoarthritis	Hearing impairment that cannot be corrected	Anxiety	Transient ischaemic attack	Autism	Vision impairment that cannot be corrected	Melanoma	Chronic Lyme disease	Aneurysm	Thyroid disorder	Gout	Epilepsy	Peripheral arterial disease	Anaemia	Parkinsons disease	Cystic fibrosis	Drug or alcohol misuse	Inflammatory bowel disease	Chronic liver disease	Heart Valve Disorder
1	968921	30.27	Asthma	0.173845	Depression	0.117736	Anxiety	0.088974	0.00248	0.000299	0.002032	0.006097	0.000719	0.049485	0.000302	0	0.019825	0.000817	8.24e-05	0.006769	0.002883	0.173845	0.005321	0.00744	0.000867	0.026417	0.005447	0.017681	0.002366	0.025015	0.033429	0.088974	0.000432	0.00013	5.7e-05	0.004149	0.000565	0.00033	0.074373	0.003645	0.016167	0.006594	0.004513	1.53e-06	0.003038	0.006261	0.03457	0.005724	0.004017
2	169667	5.3	Drug or alcohol misuse	1	Smoking	0.996983	Hypertension	0.397732	0.00071	0.002795	0.002477	0.015654	0.000747	0.093406	0.004852	0.000256	0.032361	0.005737	0.033818	0.122982	0.048062	0.103465	0.143156	0.025352	0.005175	0.074905	0.002543	0.15811	0.00479	0.066445	0.059192	0.129874	0.038237	6.52e-05	0.002824	0.00413	0.000162	0.011083	0.13116	0.024118	0.016027	0.045845	0.002476	0.003713	0.011686	1	0.025746	0.012869	0.022843
3	133307	4.16	Hypertension	0.816822	CKD	0.354816	Diabetes	0.215717	0.000287	0.001852	0.004308	0.016625	0.000856	0.131199	0.002128	0	0.032446	0.005644	0.030667	0.019223	0.044022	0.072711	0.135264	0.025784	0.001033	0.083	0.000805	0.215717	0.006358	0.109112	0.09207	0.102536	0.041135	8.7e-05	0.005859	0.007121	0.000253	0.005597	0.146303	0.061922	0.008309	0.025685	0.003035	0.004678	0.00926	0.056819	0.02564	0.006842	0.02734
4	24855	0.78	Epilepsy	0.158412	Depression	0.157759	Thyroid disorder	0.086675	0.00676	0.00037	0.001349	0.010874	0.004578	0.020929	0.003495	0	0.043029	0.007069	0.005881	0.007231	0.045239	0.059608	0.01906	0.023385	0.007811	0.011648	0.048165	0.04402	0.002082	0.010279	0.05064	0.08522	0.007975	0.004553	0.01156	0.002182	0.000788	0.002391	0.086675	0.001341	0.158412	0.014439	0.002703	0.008854	0.004138	0.039904	0.034714	0.012855	0.006224
5	50800	1.59	Arrythmia	0.575921	Hypertension	0.42944	Ischemic heart disease	0.228607	0.00024	0.001133	0.002288	0.013345	0.000821	0.575921	0.000881	0	0.046226	0.004152	0.163174	0.032256	0.060562	0.076293	0.228607	0.032262	0.00062	0.076073	0.001441	0.068432	0.00966	0.105887	0.092257	0.118957	0.05939	7.43e-05	0.004254	0.007535	0.000177	0.006324	0.164281	0.04013	0.016908	0.023075	0.002945	0.003907	0.006043	0.030461	0.031291	0.006313	0.172523
6	20015	0.63	Depression	0.486112	Anxiety	0.234132	Drug or alcohol misuse	0.215192	0.017489	0.002195	0.002036	0.012039	0.000751	0.032726	0.170781	3.16e-34	0.03917	0.005846	0.017149	0.042852	0.031445	0.085471	0.063176	0.022287	0.146208	0.030933	0.001617	0.155742	0.001749	0.038296	0.047875	0.234132	0.015224	0.002986	0.036247	0.0026	0.000156	0.001692	0.160224	0.00532	0.053469	0.012509	0.00257	0.020812	0.003624	0.215192	0.032052	0.034689	0.007258
7	58705	1.83	Hypertension	0.416904	Stroke	0.31469	Transient ischaemic attack	0.207774	0.000649	0.00292	0.001933	0.017065	0.002245	0.125995	0.002082	0	0.038728	0.0038	0.031296	0.026713	0.31469	0.058405	0.155472	0.031554	0.002555	0.070466	0.003517	0.096941	0.008815	0.069501	0.084879	0.122252	0.207774	1.5e-198	0.004793	0.003353	1.64e-05	0.009379	0.109939	0.010752	0.055511	0.033305	0.001587	0.02389	0.004936	0.034972	0.023093	0.002685	0.019845
8	210188	6.57	Hypertension	0.433347	Diabetes	0.314694	Obesity	0.263414	0.001311	0.000494	0.001987	0.008187	0.000902	0.059804	0.001012	0	0.017557	0.010855	0.005397	0.006206	0.015788	0.127279	0.066234	0.023685	0.002086	0.049046	0.003542	0.314694	0.004461	0.089171	0.044612	0.083083	0.010762	0.000171	0.001478	0.004511	0.000331	0.00014	0.143337	0.018153	0.013619	0.008623	0.0067	0.001707	0.020307	0.071556	0.027264	0.033161	0.008199
9	72276	2.26	Asthma	0.487402	Chronic obstructive pulmonary disease	0.423139	Hypertension	0.240042	0.001411	0.002637	0.001363	0.03091	0.000477	0.077372	0.001712	0	0.03822	0.003719	0.057714	0.423139	0.027336	0.487402	0.135802	0.036815	0.002658	0.077971	0.001159	0.074138	0.005096	0.057953	0.056769	0.109241	0.018619	6.37e-05	0.001844	0.002741	5.64e-05	0.006685	0.096476	0.013161	0.01987	0.022052	0.001006	0.003432	0.004436	0.036705	0.034145	0.009007	0.014501
10	77156	2.41	Hypertension	0.257625	Connective tissue disease	0.237458	Depression	0.186452	0.002498	0.002818	0.004315	0.027582	0.001765	0.086694	0.001344	0	0.051644	0.009107	0.015466	0.018212	0.014121	0.0844	0.083248	0.046642	1.99e-31	0.237458	0.003358	0.029068	0.014585	0.149174	0.110323	0.091261	0.019456	9.19e-05	0.002587	0.006728	0.000815	0.00625	0.165071	0.016347	0.019673	0.044773	0.004333	0.010003	0.012886	0.031822	0.057763	0.015749	0.02108
11	475245	14.85	Drug or alcohol misuse	1	Smoking	0.95299	Depression	0.337694	0.008217	0.001131	0.001373	0.007657	0.000564	0.040175	0.010536	0.003986	0.032345	0.002137	7.41e-05	0.05761	0.008788	0.136894	0.01541	0.012596	0.007888	0.030194	0.006675	0.032481	0.002732	0.024576	0.036643	0.241293	0.00464	0.000419	0.00182	0.003054	0.000243	0.000938	0.07374	0.004013	0.023418	0.009988	0.001899	0.000662	0.004928	1	0.032725	0.015415	0.002507
12	79622	2.49	Anxiety	1	Depression	0.576213	Hypertension	0.280989	0.006948	0.001281	0.003247	0.013374	0.001139	0.118915	0.008123	0.043627	0.046766	0.005026	0.008651	0.027511	0.021599	0.110527	0.066027	0.019137	0.001715	0.059241	0.002683	0.07986	0.009764	0.063177	0.070149	1	0.016955	0.000673	0.001924	0.004179	0.000532	0.002739	0.11566	0.011474	0.023517	0.017051	0.00178	0.008366	0.008185	0.086412	0.037912	0.014594	0.012736
13	525443	16.41	Hypertension	0.257622	Solid organ cancer	0.206439	Dementia	0.101995	1.02e-10	0.001971	0.001107	0.008604	0.001559	0.08173	0.000425	0	0.033377	0.001219	0.024444	0.011636	0.030576	0.024956	0.069091	0.018046	0.001915	0.055154	0.001682	0.037883	0.006494	0.069909	0.089761	0.092476	0.017192	4.4e-24	0.003323	0.01243	0.000165	0.003457	0.085855	0.004605	0.005589	0.012113	0.000642	0.016471	0.00159	0.016054	0.021072	0.001287	0.008691
14	249612	7.8	Depression	0.579807	Anxiety	0.369746	Asthma	0.123318	0.0275	0.000343	0.001971	0.006998	0.000558	0.055419	0.012632	1.36e-132	0.035778	0.001266	1.96e-29	0.004159	0.003532	0.123318	0.001319	0.008617	0.00193	0.022557	0.007642	0.0065	0.003859	0.021284	0.039358	0.369746	0.000577	0.001435	0.000148	0.002847	0.000353	1.99e-10	0.072885	0.002972	0.021401	0.01091	0.001348	0.001694	0.003061	0.063034	0.037167	0.010421	0.001553
15	85418	2.67	Ischemic heart disease	0.474053	Hypertension	0.374489	Diabetes	0.244393	1.15e-08	0.003242	0.001517	0.009916	0.000124	0.142855	0.000483	0	0.025309	0.007088	0.208836	0.068846	0.06616	0.068218	0.474053	0.037488	0.002421	0.093426	0.001123	0.244393	0.003671	0.063646	0.056234	0.05602	0.039401	3.87e-98	0.003758	0.000724	1.19e-05	0.011087	0.114714	0.033507	0.009632	0.07599	0.002141	0.010444	0.002721	0.019595	0.026172	0.003973	0.043542
[truncated: 15 more columns]

[truncated: 1 more sheets: Sheet1]
